# Supplementary material for: The association between immune cells and acute kidney injury: insights from Mendelian randomization
Source: Ren Fail. 2025 Mar 2;47(1):2471011. doi: 10.1080/0886022X.2025.2471011 (PMC11878167; doi:10.1080/0886022X.2025.2471011)
Supplement: Supplementary document 1.xlsx [file IRNF_A_2471011_SM6071.xlsx]

## Sheet: Sheet1
	pval.exposure	chr.exposure	pos.exposure	samplesize.exposure	beta.exposure	se.exposure	id.exposure	SNP	effect_allele.exposure	other_allele.exposure	eaf.exposure	exposure	mr_keep.exposure	pval_origin.exposure	data_source.exposure	maf	R2	F.value
1	2.38298e-08	5	144608340	3658	0.1542	0.02757	ebi-a-GCST90001391	rs17405603	T	A	0.284	IgD+ B cell %B cell || id:ebi-a-GCST90001391	TRUE	reported	igd	0.284	0.00967008085632	35.6990280989145
2	1.567e-08	2	105587803	3656	-0.3568	0.06296	ebi-a-GCST90001392	rs140380950	C	T	0.0368	IgD+ CD38+ B cell Absolute Count || id:ebi-a-GCST90001392	TRUE	reported	igd	0.0368	0.0090249328590848	33.2774312498486
3	6.158e-09	5	158276610	3656	-0.2576	0.04422	ebi-a-GCST90001392	rs80330977	A	G	0.0814	IgD+ CD38+ B cell Absolute Count || id:ebi-a-GCST90001392	TRUE	reported	igd	0.0814	0.0099236756011008	36.6245609079051
4	3.91201e-08	6	161871755	3657	0.1793	0.03256	ebi-a-GCST90001395	rs113398446	C	A	0.1687	IgD+ CD38- B cell %B cell || id:ebi-a-GCST90001395	TRUE	reported	igd	0.1687	0.0090170284072638	33.2571192172751
5	4.101e-09	14	96205838	3657	0.3388	0.05748	ebi-a-GCST90001395	rs77762131	C	G	0.045	IgD+ CD38- B cell %B cell || id:ebi-a-GCST90001395	TRUE	reported	igd	0.045	0.00986581	36.4188315362468
6	2.85299e-08	14	96205838	3656	0.3229	0.05806	ebi-a-GCST90001396	rs77762131	C	G	0.045	IgD+ CD38- B cell Absolute Count || id:ebi-a-GCST90001396	TRUE	reported	igd	0.045	0.0089615260395	33.0415185774494
7	7.31493e-10	13	50212885	3657	0.5551	0.08989	ebi-a-GCST90001397	rs73192651	T	C	0.02	Unswitched memory B cell %B cell || id:ebi-a-GCST90001397	TRUE	reported	igd	0.02	0.0120789	44.6882816659673
8	2.09402e-08	13	50212885	3656	0.4968	0.08845	ebi-a-GCST90001398	rs73192651	T	C	0.02	Unswitched memory B cell Absolute Count || id:ebi-a-GCST90001398	TRUE	reported	igd	0.02	0.00967496	35.6976826871855
9	8.62303e-09	13	108993494	3656	0.1523	0.02639	ebi-a-GCST90001398	rs12874404	G	A	0.3256	Unswitched memory B cell Absolute Count || id:ebi-a-GCST90001398	TRUE	reported	igd	0.3256	0.0101866588086912	37.6051218325248
10	5.92243e-11	3	32533246	3657	-0.3526	0.05371	ebi-a-GCST90001399	rs35574803	C	T	0.0562	IgD- CD27- B cell %B cell || id:ebi-a-GCST90001399	TRUE	reported	igd	0.0562	0.0131889706002912	48.8499683403301
11	2.12501e-09	12	6553016	3657	0.1466	0.02442	ebi-a-GCST90001399	rs2250246	G	A	0.5339	IgD- CD27- B cell %B cell || id:ebi-a-GCST90001399	TRUE	reported	igd	0.4661	0.0106963833686648	39.5179806838195
12	7.1978e-50	20	44747947	3657	0.3898	0.02585	ebi-a-GCST90001399	rs4810485	G	T	0.6314	IgD- CD27- B cell %B cell || id:ebi-a-GCST90001399	TRUE	reported	igd	0.3686	0.0707251005662432	278.17413633698
13	5.11705e-09	17	38038390	3657	-0.1669	0.0285	ebi-a-GCST90001400	rs12939566	T	A	0.4148	IgD+ B cell Absolute Count || id:ebi-a-GCST90001400	TRUE	reported	igd	0.4148	0.0135233950255712	50.1056067312858
14	3.12903e-08	12	6553016	3656	0.1359	0.02451	ebi-a-GCST90001401	rs2250246	G	A	0.5341	IgD- CD27- B cell Absolute Count || id:ebi-a-GCST90001401	TRUE	reported	igd	0.4659	0.0091914535660878	33.897135275392
15	1.6421e-27	20	44749251	3656	0.2841	0.02593	ebi-a-GCST90001401	rs4239702	C	T	0.6002	IgD- CD27- B cell Absolute Count || id:ebi-a-GCST90001401	TRUE	reported	igd	0.3998	0.0387356853181752	147.243782995795
16	3.708e-08	8	16074805	3658	0.3534	0.06406	ebi-a-GCST90001404	rs138542577	C	G	0.0376	Plasma Blast-Plasma Cell %B cell || id:ebi-a-GCST90001404	TRUE	reported	igd	0.0376	0.0090387119282688	33.346944232355
17	5.44703e-09	2	73868977	3657	0.3572	0.06109	ebi-a-GCST90001406	rs72635970	G	T	0.0444	Memory B cell %B cell || id:ebi-a-GCST90001406	TRUE	reported	igd	0.0444	0.0108270964925952	40.0061885441034
18	2.26199e-08	14	65713895	3657	0.2839	0.05066	ebi-a-GCST90001406	rs116844769	A	G	0.0662	Memory B cell %B cell || id:ebi-a-GCST90001406	TRUE	reported	igd	0.0662	0.0099648930002552	36.7882751413806
19	9.13903e-11	13	108993494	3656	0.173	0.02661	ebi-a-GCST90001407	rs12874404	G	A	0.3256	Memory B cell Absolute Count || id:ebi-a-GCST90001407	TRUE	reported	igd	0.3256	0.01314389738112	48.6674814120906
20	3.01301e-08	2	73868977	3657	-0.3399	0.06121	ebi-a-GCST90001408	rs72635970	G	T	0.0444	Naive-mature B cell %B cell || id:ebi-a-GCST90001408	TRUE	reported	igd	0.0444	0.0098037321215328	36.1874126035389
21	2.34698e-08	17	38038390	3656	-0.1605	0.02868	ebi-a-GCST90001409	rs12939566	T	A	0.4148	Naive-mature B cell Absolute Count || id:ebi-a-GCST90001409	TRUE	reported	igd	0.4148	0.01250613562968	46.276155467548
22	1.494e-08	1	213100225	3657	-0.1407	0.02479	ebi-a-GCST90001410	rs2792563	A	G	0.567	IgD- CD38+ B cell %B cell || id:ebi-a-GCST90001410	TRUE	reported	igd	0.433	0.00972051211278	35.8772166916348
23	5.61824e-14	13	108993494	3656	0.1963	0.02601	ebi-a-GCST90001412	rs12874404	G	A	0.3256	IgD+ CD24+ B cell Absolute Count || id:ebi-a-GCST90001412	TRUE	reported	igd	0.3256	0.0169228128930432	62.9004101836128
24	3.86002e-08	1	8009985	3657	0.483	0.08768	ebi-a-GCST90001415	rs75766272	T	C	0.0201	IgD+ CD24- B cell %B cell || id:ebi-a-GCST90001415	TRUE	reported	igd	0.0201	0.00918971562222	33.8999414204782
25	2.61403e-08	17	38038390	3656	-0.1593	0.02856	ebi-a-GCST90001416	rs12939566	T	A	0.4148	IgD+ CD24- B cell Absolute Count || id:ebi-a-GCST90001416	TRUE	reported	igd	0.4148	0.0123198270880608	45.5781632702551
26	2.04899e-08	1	8009985	3657	-0.4865	0.08656	ebi-a-GCST90001417	rs75766272	T	C	0.0201	CD24+ CD27+ B cell %B cell || id:ebi-a-GCST90001417	TRUE	reported	igd	0.0201	0.009323382458355	34.3976654761967
27	1.71002e-08	2	73679013	3657	0.3527	0.0624	ebi-a-GCST90001417	rs45608038	G	A	0.0421	CD24+ CD27+ B cell %B cell || id:ebi-a-GCST90001417	TRUE	reported	igd	0.0421	0.0100332858164622	37.0433259358764
28	3.02803e-08	13	50147180	3657	0.4892	0.08811	ebi-a-GCST90001417	rs76477280	G	A	0.0206	CD24+ CD27+ B cell %B cell || id:ebi-a-GCST90001417	TRUE	reported	igd	0.0206	0.0096567327492992	35.6395195139482
29	2.04202e-10	13	108993494	3656	0.1691	0.02653	ebi-a-GCST90001418	rs12874404	G	A	0.3256	CD24+ CD27+ B cell Absolute Count || id:ebi-a-GCST90001418	TRUE	reported	igd	0.3256	0.0125579621194368	46.4703666889786
30	3.43084e-13	13	108993494	3657	0.1898	0.02599	ebi-a-GCST90001424	rs12874404	G	A	0.3257	IgD+ B cell %Lymphocyte || id:ebi-a-GCST90001424	TRUE	reported	igd	0.3257	0.0158231640260408	58.7634888378021
31	5.52497e-10	17	2731370	3657	-0.1468	0.0236	ebi-a-GCST90001424	rs11657531	T	C	0.4882	IgD+ B cell %Lymphocyte || id:ebi-a-GCST90001424	TRUE	reported	igd	0.4882	0.0107691186891648	39.7896280358127
32	4.86004e-08	2	136926146	3656	0.1644	0.03007	ebi-a-GCST90001426	rs11687597	G	A	0.2069	IgD- CD38dim B cell %lymphocyte || id:ebi-a-GCST90001426	TRUE	reported	igd	0.2069	0.0088699681955808	32.7009199061863
33	8.25296e-09	8	144984956	3656	-0.1408	0.02438	ebi-a-GCST90001426	rs7840395	G	A	0.5715	IgD- CD38dim B cell %lymphocyte || id:ebi-a-GCST90001426	TRUE	reported	igd	0.4285	0.00970962296832	35.8268273115879
34	2.067e-08	2	105587803	3656	-0.3597	0.06402	ebi-a-GCST90001429	rs140380950	C	T	0.0368	IgD+ CD38+ B cell %lymphocyte || id:ebi-a-GCST90001429	TRUE	reported	igd	0.0368	0.0091722348039168	33.8256023405636
35	1.385e-10	13	108993494	3656	0.1714	0.02663	ebi-a-GCST90001431	rs12874404	G	A	0.3256	IgD+ CD38- B cell %lymphocyte || id:ebi-a-GCST90001431	TRUE	reported	igd	0.3256	0.0129018975410688	47.7597246896003
36	1.24701e-09	14	96205838	3656	0.3532	0.058	ebi-a-GCST90001431	rs77762131	C	G	0.045	IgD+ CD38- B cell %lymphocyte || id:ebi-a-GCST90001431	TRUE	reported	igd	0.045	0.0107223	39.6038664184137
37	6.53597e-10	13	50212885	3656	0.5455	0.08807	ebi-a-GCST90001432	rs73192651	T	C	0.02	Unswitched memory B cell %lymphocyte || id:ebi-a-GCST90001432	TRUE	reported	igd	0.02	0.0116648	43.1260653195149
38	4.02346e-12	13	108993494	3656	0.1827	0.02625	ebi-a-GCST90001432	rs12874404	G	A	0.3256	Unswitched memory B cell %lymphocyte || id:ebi-a-GCST90001432	TRUE	reported	igd	0.3256	0.0146591587562112	54.3614593581461
39	8.74903e-09	14	96205838	3656	0.3287	0.05701	ebi-a-GCST90001432	rs77762131	C	G	0.045	Unswitched memory B cell %lymphocyte || id:ebi-a-GCST90001432	TRUE	reported	igd	0.045	0.0092863551555	34.2504031460301
40	7.19797e-09	20	44730245	3656	-0.1525	0.02629	ebi-a-GCST90001432	rs6032660	A	G	0.6359	Unswitched memory B cell %lymphocyte || id:ebi-a-GCST90001432	TRUE	reported	igd	0.3641	0.010769094474875	39.7786512647464
41	1.83101e-08	3	32533246	3656	-0.3044	0.05397	ebi-a-GCST90001433	rs35574803	C	T	0.0562	IgD- CD27- B cell %lymphocyte || id:ebi-a-GCST90001433	TRUE	reported	igd	0.0562	0.0098295940060032	36.2738941504514
42	4.97966e-33	20	44747947	3656	0.317	0.02622	ebi-a-GCST90001433	rs4810485	G	T	0.6313	IgD- CD27- B cell %lymphocyte || id:ebi-a-GCST90001433	TRUE	reported	igd	0.3687	0.04677970158318	179.321642508912
43	1.21099e-08	8	144984956	3656	-0.1437	0.02516	ebi-a-GCST90001434	rs7840395	G	A	0.5715	Switched memory B cell %lymphocyte || id:ebi-a-GCST90001434	TRUE	reported	igd	0.4285	0.010113712244595	37.333080575899
44	2.91199e-10	13	108957063	3656	0.1567	0.02479	ebi-a-GCST90001434	rs9520836	G	A	0.5044	Switched memory B cell %lymphocyte || id:ebi-a-GCST90001434	TRUE	reported	igd	0.4956	0.0122764942346592	45.415857445537
45	2.298e-09	17	2716535	3656	-0.1491	0.02489	ebi-a-GCST90001434	rs11653761	T	G	0.592	Switched memory B cell %lymphocyte || id:ebi-a-GCST90001434	TRUE	reported	igd	0.408	0.01073908184832	39.6665878068628
46	4.61998e-08	16	59885737	3657	-0.1403	0.02562	ebi-a-GCST90001435	rs4785074	T	C	0.6349	Plasma Blast-Plasma Cell %lymphocyte || id:ebi-a-GCST90001435	TRUE	reported	igd	0.3651	0.0091256224666782	33.6613307115081
47	3.31284e-17	13	108993494	3656	0.2221	0.0262	ebi-a-GCST90001436	rs12874404	G	A	0.3256	Memory B cell %lymphocyte || id:ebi-a-GCST90001436	TRUE	reported	igd	0.3256	0.0216635223032448	80.9113350065563
48	3.17497e-08	17	2716535	3656	-0.1359	0.02451	ebi-a-GCST90001436	rs11653761	T	G	0.592	Memory B cell %lymphocyte || id:ebi-a-GCST90001436	TRUE	reported	igd	0.408	0.00892176498432	32.8935982053823
49	2.22802e-08	20	61633711	3656	-0.6017	0.1073	ebi-a-GCST90001437	rs73145706	T	C	0.0129	Naive-mature B cell %lymphocyte || id:ebi-a-GCST90001437	TRUE	reported	igd	0.0129	0.0092202114473502	34.0041783430338
50	1.09295e-18	13	108993494	3656	0.2335	0.02632	ebi-a-GCST90001439	rs12874404	G	A	0.3256	IgD+ CD24+ B cell %lymphocyte || id:ebi-a-GCST90001439	TRUE	reported	igd	0.3256	0.02394449727648	89.6395674263633
51	3.70101e-09	17	2714118	3656	-0.1428	0.02416	ebi-a-GCST90001439	rs11657118	C	T	0.475	IgD+ CD24+ B cell %lymphocyte || id:ebi-a-GCST90001439	TRUE	reported	igd	0.475	0.0101704	37.5445966504203
52	4.53597e-08	20	61633711	3656	-0.5808	0.106	ebi-a-GCST90001441	rs73145706	T	C	0.0129	IgD+ CD24- B cell %lymphocyte || id:ebi-a-GCST90001441	TRUE	reported	igd	0.0129	0.0085908091940352	31.6628260925093
53	8.08537e-16	13	108993494	3656	0.2114	0.02614	ebi-a-GCST90001442	rs12874404	G	A	0.3256	CD24+ CD27+ B cell %lymphocyte || id:ebi-a-GCST90001442	TRUE	reported	igd	0.3256	0.0196264575564288	73.1507663216224
54	8.74601e-09	13	50212885	3656	0.5056	0.08768	ebi-a-GCST90001442	rs73192651	T	C	0.02	CD24+ CD27+ B cell %lymphocyte || id:ebi-a-GCST90001442	TRUE	reported	igd	0.02	0.0100207	36.9864499287246
55	1.80701e-08	17	2715961	3656	-0.1352	0.02397	ebi-a-GCST90001442	rs11657759	C	A	0.4903	CD24+ CD27+ B cell %lymphocyte || id:ebi-a-GCST90001442	TRUE	reported	igd	0.4903	0.0091360802502528	33.6910412913763
56	3.13899e-08	21	42362418	3656	-0.627	0.1131	ebi-a-GCST90001446	rs77741094	G	C	0.0126	IgD- CD38- B cell Absolute Count || id:ebi-a-GCST90001446	TRUE	reported	igd	0.0126	0.00978202447992	36.0966154253608
57	1.21801e-08	1	169701466	3019	-0.3696	0.0647	ebi-a-GCST90001450	rs4656708	C	A	0.0459	CD62L- monocyte Absolute Count || id:ebi-a-GCST90001450	TRUE	reported	igd	0.0459	0.0119646638673408	36.5345140681492
58	3.6116e-15	1	169662742	3019	0.2378	0.03006	ebi-a-GCST90001450	rs4987369	T	G	0.2774	CD62L- monocyte Absolute Count || id:ebi-a-GCST90001450	TRUE	reported	igd	0.2774	0.0226703440017632	69.982965761394
59	7.66302e-09	5	177033794	3019	-0.1525	0.02632	ebi-a-GCST90001450	rs11249570	A	G	0.4581	CD62L- monocyte Absolute Count || id:ebi-a-GCST90001450	TRUE	reported	igd	0.4581	0.011546467189875	35.2426
60	4.36918e-29	1	169664867	3042	0.3359	0.02969	ebi-a-GCST90001451	rs4987360	G	A	0.2763	CD62L- monocyte %monocyte || id:ebi-a-GCST90001451	TRUE	reported	igd	0.2763	0.0451221163338222	143.653168642006
61	4.89204e-08	3	31661754	3042	0.227	0.04151	ebi-a-GCST90001451	rs9859349	A	G	0.1205	CD62L- monocyte %monocyte || id:ebi-a-GCST90001451	TRUE	reported	igd	0.1205	0.0109220610755	33.5697161597035
62	4.96295e-08	13	109976273	3042	0.2947	0.0539	ebi-a-GCST90001451	rs7139370	T	C	0.0676	CD62L- monocyte %monocyte || id:ebi-a-GCST90001451	TRUE	reported	igd	0.0676	0.0109481119124832	33.6506715318094
63	3.74498e-08	14	30153119	3042	0.6623	0.1201	ebi-a-GCST90001451	rs45487297	A	T	0.0135	CD62L- monocyte %monocyte || id:ebi-a-GCST90001451	TRUE	reported	igd	0.0135	0.011683430079795	35.9375007194754
64	4.94698e-09	1	161515326	3017	-0.1809	0.03084	ebi-a-GCST90001452	rs55971447	T	C	0.231	CD11c+ CD62L- monocyte Absolute Count || id:ebi-a-GCST90001452	TRUE	reported	igd	0.231	0.01162640504718	35.4659527492952
65	8.47208e-09	3	188133439	3042	-0.1582	0.02739	ebi-a-GCST90001457	rs6808893	T	C	0.5717	CD11c+ HLA DR++ monocyte %monocyte || id:ebi-a-GCST90001457	TRUE	reported	igd	0.4283	0.0122562954243128	37.7214634902853
66	2.75296e-12	1	161410253	3387	-0.2265	0.03229	ebi-a-GCST90001458	rs115805162	T	C	0.2083	Myeloid Dendritic Cell Absolute Count || id:ebi-a-GCST90001458	TRUE	reported	igd	0.2083	0.016920621985995	58.262137019191
67	3.02197e-09	1	160799360	3387	0.1559	0.02621	ebi-a-GCST90001458	rs516847	G	C	0.4297	Myeloid Dendritic Cell Absolute Count || id:ebi-a-GCST90001458	TRUE	reported	igd	0.4297	0.0119121718830942	40.808823544685
68	1.93999e-11	1	161058351	3387	0.3859	0.05732	ebi-a-GCST90001458	rs75072970	C	T	0.0531	Myeloid Dendritic Cell Absolute Count || id:ebi-a-GCST90001458	TRUE	reported	igd	0.0531	0.0149753916902718	51.4623700199282
69	2.29087e-112	1	161526397	3387	0.6546	0.02797	ebi-a-GCST90001458	rs71632979	G	A	0.2449	Myeloid Dendritic Cell Absolute Count || id:ebi-a-GCST90001458	TRUE	reported	igd	0.2449	0.158480288453657	637.484504587371
70	5.25001e-10	1	161410253	3410	-0.2046	0.03284	ebi-a-GCST90001459	rs115805162	T	C	0.2084	Myeloid Dendritic Cell %Dendritic Cell || id:ebi-a-GCST90001459	TRUE	reported	igd	0.2084	0.0138116242459008	47.7292336710391
71	8.46058e-99	1	161526397	3410	0.6258	0.0287	ebi-a-GCST90001459	rs71632979	G	A	0.2447	Myeloid Dendritic Cell %Dendritic Cell || id:ebi-a-GCST90001459	TRUE	reported	igd	0.2447	0.144761997579545	576.856
72	2.11787e-13	2	136580287	3374	0.1937	0.02628	ebi-a-GCST90001460	rs2164210	C	T	0.3244	Plasmacytoid Dendritic Cell Absolute Count || id:ebi-a-GCST90001460	TRUE	reported	igd	0.3244	0.0164459787035232	56.3831157084599
73	9.51481e-13	7	50308811	3374	-0.1971	0.02752	ebi-a-GCST90001460	rs876039	C	G	0.2619	Plasmacytoid Dendritic Cell Absolute Count || id:ebi-a-GCST90001460	TRUE	reported	igd	0.2619	0.0150194471823198	51.4178434832072
74	1.19812e-89	1	161515326	3374	0.5889	0.02846	ebi-a-GCST90001461	rs55971447	T	C	0.2358	Dendritic Cell Absolute Count || id:ebi-a-GCST90001461	TRUE	reported	igd	0.2358	0.124986739369471	481.655883535021
75	9.7389e-10	1	161058351	3374	0.3483	0.05681	ebi-a-GCST90001461	rs75072970	C	T	0.0532	Dendritic Cell Absolute Count || id:ebi-a-GCST90001461	TRUE	reported	igd	0.0532	0.0122210023084128	41.7190686178516
76	1.911e-09	1	161410253	3374	-0.1935	0.03213	ebi-a-GCST90001461	rs115805162	T	C	0.2087	Dendritic Cell Absolute Count || id:ebi-a-GCST90001461	TRUE	reported	igd	0.2087	0.012366749082195	42.2228371375804
77	1.01789e-13	1	161058351	3387	0.4289	0.05742	ebi-a-GCST90001462	rs75072970	C	T	0.0531	CD62L- Dendritic Cell Absolute Count || id:ebi-a-GCST90001462	TRUE	reported	igd	0.0531	0.0184986794026638	63.7982124567168
78	1.40281e-150	1	161526397	3387	0.7524	0.02735	ebi-a-GCST90001462	rs71632979	G	A	0.2449	CD62L- Dendritic Cell Absolute Count || id:ebi-a-GCST90001462	TRUE	reported	igd	0.2449	0.209373071802365	896.412483276616
79	2.04692e-12	1	161937774	3387	0.3586	0.05081	ebi-a-GCST90001462	rs71639910	A	G	0.0686	CD62L- Dendritic Cell Absolute Count || id:ebi-a-GCST90001462	TRUE	reported	igd	0.0686	0.0164327752479968	56.5542881204632
80	7.20112e-17	1	161410253	3387	-0.2709	0.03229	ebi-a-GCST90001462	rs115805162	T	C	0.2083	CD62L- Dendritic Cell Absolute Count || id:ebi-a-GCST90001462	TRUE	reported	igd	0.2083	0.0242046005929182	83.9649101203105
81	7.35699e-11	1	161058351	3410	0.3832	0.05865	ebi-a-GCST90001463	rs75072970	C	T	0.0531	CD62L- Dendritic Cell %Dendritic Cell || id:ebi-a-GCST90001463	TRUE	reported	igd	0.0531	0.0147665701913472	51.078728846914
82	2.11349e-144	1	161520931	3410	0.7548	0.02809	ebi-a-GCST90001463	rs56199187	T	C	0.2441	CD62L- Dendritic Cell %Dendritic Cell || id:ebi-a-GCST90001463	TRUE	reported	igd	0.2441	0.210245109945955	907.26292894088
83	2.54302e-08	1	115108914	3410	-0.2072	0.03711	ebi-a-GCST90001463	rs6537835	A	G	0.8488	CD62L- Dendritic Cell %Dendritic Cell || id:ebi-a-GCST90001463	TRUE	reported	igd	0.1512	0.0110196210475008	37.9733201276044
84	1.044e-09	1	161950451	3410	-0.1766	0.02885	ebi-a-GCST90001463	rs10918342	A	G	0.7191	CD62L- Dendritic Cell %Dendritic Cell || id:ebi-a-GCST90001463	TRUE	reported	igd	0.2809	0.0125994742156728	43.4869204600686
85	1.29211e-15	1	161410253	3387	-0.2673	0.03328	ebi-a-GCST90001464	rs115805162	T	C	0.2083	CD86+ myeloid Dendritic Cell Absolute Count || id:ebi-a-GCST90001464	TRUE	reported	igd	0.2083	0.0235655634452238	81.6946118200611
86	2.25476e-12	1	161937774	3387	0.3667	0.05205	ebi-a-GCST90001464	rs71639910	A	G	0.0686	CD86+ myeloid Dendritic Cell Absolute Count || id:ebi-a-GCST90001464	TRUE	reported	igd	0.0686	0.0171835212728312	59.1831952022862
87	5.96898e-12	1	161058351	3387	0.4059	0.05879	ebi-a-GCST90001464	rs75072970	C	T	0.0531	CD86+ myeloid Dendritic Cell Absolute Count || id:ebi-a-GCST90001464	TRUE	reported	igd	0.0531	0.0165678722023518	57.0270645220372
88	9.7051e-166	1	161526397	3387	0.8088	0.02785	ebi-a-GCST90001464	rs71632979	G	A	0.2449	CD86+ myeloid Dendritic Cell Absolute Count || id:ebi-a-GCST90001464	TRUE	reported	igd	0.2449	0.241938807785971	1080.33872828078
89	4.21697e-165	1	161526397	3410	0.8089	0.02792	ebi-a-GCST90001465	rs71632979	G	A	0.2447	CD86+ myeloid Dendritic Cell %Dendritic Cell || id:ebi-a-GCST90001465	TRUE	reported	igd	0.2447	0.241865052283782	1087.24192264999
90	4.9023e-12	1	161937774	3410	0.3612	0.0521	ebi-a-GCST90001465	rs71639910	A	G	0.0688	CD86+ myeloid Dendritic Cell %Dendritic Cell || id:ebi-a-GCST90001465	TRUE	reported	igd	0.0688	0.0167169438793728	57.9399231851641
91	2.73099e-09	1	161058351	3410	0.3513	0.05892	ebi-a-GCST90001465	rs75072970	C	T	0.0531	CD86+ myeloid Dendritic Cell %Dendritic Cell || id:ebi-a-GCST90001465	TRUE	reported	igd	0.0531	0.0124103758075182	42.8260481033353
92	8.20163e-15	1	161410253	3410	-0.2598	0.03331	ebi-a-GCST90001465	rs115805162	T	C	0.2084	CD86+ myeloid Dendritic Cell %Dendritic Cell || id:ebi-a-GCST90001465	TRUE	reported	igd	0.2084	0.0222695678420352	77.6233251103247
93	1.98381e-20	1	161507448	3410	-0.2739	0.02938	ebi-a-GCST90001467	rs3845548	T	C	0.2345	CD86+ plasmacytoid Dendritic Cell %Dendritic Cell || id:ebi-a-GCST90001467	TRUE	reported	igd	0.2345	0.026934077303595	94.3320830682203
94	2.42605e-17	1	161410253	3387	-0.2833	0.03326	ebi-a-GCST90001468	rs115805162	T	C	0.2083	CD62L- myeloid Dendritic Cell Absolute Count || id:ebi-a-GCST90001468	TRUE	reported	igd	0.2083	0.0264711652745358	92.0413358681588
95	9.84011e-166	1	161526397	3387	0.8094	0.02787	ebi-a-GCST90001468	rs71632979	G	A	0.2449	CD62L- myeloid Dendritic Cell Absolute Count || id:ebi-a-GCST90001468	TRUE	reported	igd	0.2449	0.242297900586713	1082.45495706177
96	1.36101e-08	1	161221713	3387	-0.3791	0.06661	ebi-a-GCST90001468	rs148765873	C	T	0.0438	CD62L- myeloid Dendritic Cell Absolute Count || id:ebi-a-GCST90001468	TRUE	reported	igd	0.0438	0.0120381684020472	41.2457230002712
97	3.87614e-13	1	161058351	3387	0.4285	0.05879	ebi-a-GCST90001468	rs75072970	C	T	0.0531	CD62L- myeloid Dendritic Cell Absolute Count || id:ebi-a-GCST90001468	TRUE	reported	igd	0.0531	0.018464191077555	63.6770316776717
98	1.66303e-14	1	161937774	3387	0.401	0.05202	ebi-a-GCST90001468	rs71639910	A	G	0.0686	CD62L- myeloid Dendritic Cell Absolute Count || id:ebi-a-GCST90001468	TRUE	reported	igd	0.0686	0.02054845105208	71.0157709036298
99	2.82683e-11	1	161058351	3410	0.388	0.0581	ebi-a-GCST90001469	rs75072970	C	T	0.0531	CD62L- myeloid Dendritic Cell %Dendritic Cell || id:ebi-a-GCST90001469	TRUE	reported	igd	0.0531	0.01513882206432	52.386170509172
100	1.20301e-08	1	161559327	3410	-0.1594	0.0279	ebi-a-GCST90001469	rs3933769	G	A	0.6129	CD62L- myeloid Dendritic Cell %Dendritic Cell || id:ebi-a-GCST90001469	TRUE	reported	igd	0.3871	0.0120564492520248	41.5898044172588
101	1.42801e-09	1	161221713	3410	-0.3975	0.06549	ebi-a-GCST90001469	rs148765873	C	T	0.0437	CD62L- myeloid Dendritic Cell %Dendritic Cell || id:ebi-a-GCST90001469	TRUE	reported	igd	0.0437	0.013206260338875	45.6092630364091
102	6.29796e-18	1	161410253	3410	-0.2838	0.03272	ebi-a-GCST90001469	rs115805162	T	C	0.2084	CD62L- myeloid Dendritic Cell %Dendritic Cell || id:ebi-a-GCST90001469	TRUE	reported	igd	0.2084	0.0265740824460672	93.0368416774554
103	8.531e-178	1	161526397	3410	0.8232	0.02725	ebi-a-GCST90001469	rs71632979	G	A	0.2447	CD62L- myeloid Dendritic Cell %Dendritic Cell || id:ebi-a-GCST90001469	TRUE	reported	igd	0.2447	0.250492180488077	1138.98391568387
104	5.85868e-16	1	161937774	3410	0.4169	0.05126	ebi-a-GCST90001469	rs71639910	A	G	0.0688	CD62L- myeloid Dendritic Cell %Dendritic Cell || id:ebi-a-GCST90001469	TRUE	reported	igd	0.0688	0.0222702550828032	77.6257751354603
105	5.62471e-28	4	84151427	3374	-0.2794	0.02525	ebi-a-GCST90001470	rs6535445	C	T	0.3435	CD62L- plasmacytoid Dendritic Cell Absolute Count || id:ebi-a-GCST90001470	TRUE	reported	igd	0.3435	0.03520823635758	123.054712396738
106	6.69885e-25	1	161515326	3410	-0.3011	0.02899	ebi-a-GCST90001471	rs55971447	T	C	0.2352	CD62L- plasmacytoid Dendritic Cell %Dendritic Cell || id:ebi-a-GCST90001471	TRUE	reported	igd	0.2352	0.0326164509791232	114.904646713661
107	1.34803e-31	4	84151427	3410	-0.3029	0.02564	ebi-a-GCST90001471	rs6535445	C	T	0.344	CD62L- plasmacytoid Dendritic Cell %Dendritic Cell || id:ebi-a-GCST90001471	TRUE	reported	igd	0.344	0.04140862638848	147.216637471151
108	1e-200	1	161526397	3387	0.9207	0.02691	ebi-a-GCST90001472	rs71632979	G	A	0.2449	CD62L- CD86+ myeloid Dendritic Cell Absolute Count || id:ebi-a-GCST90001472	TRUE	reported	igd	0.2449	0.31351587569575	1545.92247898768
109	2.73275e-14	1	161058351	3387	0.4485	0.05868	ebi-a-GCST90001472	rs75072970	C	T	0.0531	CD62L- CD86+ myeloid Dendritic Cell Absolute Count || id:ebi-a-GCST90001472	TRUE	reported	igd	0.0531	0.020228027158755	69.8855180903203
110	2.47116e-20	1	161410253	3387	-0.3094	0.03328	ebi-a-GCST90001472	rs115805162	T	C	0.2083	CD62L- CD86+ myeloid Dendritic Cell Absolute Count || id:ebi-a-GCST90001472	TRUE	reported	igd	0.2083	0.0315733402121592	110.360196652964
111	1.14789e-11	1	161559327	3387	-0.1927	0.0283	ebi-a-GCST90001472	rs3933769	G	A	0.6134	CD62L- CD86+ myeloid Dendritic Cell Absolute Count || id:ebi-a-GCST90001472	TRUE	reported	igd	0.3866	0.0176116094584952	60.6840416590688
112	3.95913e-16	1	161937774	3387	0.425	0.05195	ebi-a-GCST90001472	rs71639910	A	G	0.0686	CD62L- CD86+ myeloid Dendritic Cell Absolute Count || id:ebi-a-GCST90001472	TRUE	reported	igd	0.0686	0.0230817	79.9776506963371
113	1.962e-12	1	161058351	3410	0.4126	0.05841	ebi-a-GCST90001473	rs75072970	C	T	0.0531	CD62L- CD86+ myeloid Dendritic Cell %Dendritic Cell || id:ebi-a-GCST90001473	TRUE	reported	igd	0.0531	0.0171193424918328	59.3589046304753
114	4.1783e-20	1	161410253	3410	-0.3069	0.03321	ebi-a-GCST90001473	rs115805162	T	C	0.2084	CD62L- CD86+ myeloid Dendritic Cell %Dendritic Cell || id:ebi-a-GCST90001473	TRUE	reported	igd	0.2084	0.0310761545532768	109.304291782332
115	3.15864e-16	1	161937774	3410	0.4245	0.05172	ebi-a-GCST90001473	rs71639910	A	G	0.0688	CD62L- CD86+ myeloid Dendritic Cell %Dendritic Cell || id:ebi-a-GCST90001473	TRUE	reported	igd	0.0688	0.02308962025728	80.5492780796678
116	1e-200	1	161526397	3410	0.929	0.0268	ebi-a-GCST90001473	rs71632979	G	A	0.2447	CD62L- CD86+ myeloid Dendritic Cell %Dendritic Cell || id:ebi-a-GCST90001473	TRUE	reported	igd	0.2447	0.31901777205662	1596.53588971393
117	1.88799e-13	1	161559327	3410	-0.2076	0.02811	ebi-a-GCST90001473	rs3933769	G	A	0.6129	CD62L- CD86+ myeloid Dendritic Cell %Dendritic Cell || id:ebi-a-GCST90001473	TRUE	reported	igd	0.3871	0.0204501965619168	71.1492867829643
118	1.96517e-92	1	161520931	3410	-0.5887	0.02799	ebi-a-GCST90001474	rs56199187	T	C	0.2441	Plasmacytoid Dendritic Cell %Dendritic Cell || id:ebi-a-GCST90001474	TRUE	reported	igd	0.2441	0.127894006336422	499.781880598638
119	2.25201e-10	7	50307710	3410	-0.1835	0.02885	ebi-a-GCST90001474	rs876036	C	T	0.2645	Plasmacytoid Dendritic Cell %Dendritic Cell || id:ebi-a-GCST90001474	TRUE	reported	igd	0.2645	0.013101182193875	45.2415466622813
120	1.68384e-14	6	32594188	3595	-0.2475	0.03213	ebi-a-GCST90001475	rs9271768	G	A	0.4356	HLA DR++ monocyte %monocyte || id:ebi-a-GCST90001475	TRUE	reported	igd	0.4356	0.03012	111.582092489154
121	5.86138e-11	6	32736005	3595	-0.1923	0.02928	ebi-a-GCST90001475	rs9296042	T	C	0.5013	HLA DR++ monocyte %monocyte || id:ebi-a-GCST90001475	TRUE	reported	igd	0.4987	0.0184895200099998	67.6842955325409
122	5.37155e-23	6	32581059	3595	-0.3029	0.03046	ebi-a-GCST90001475	rs9271281	T	C	0.5808	HLA DR++ monocyte %monocyte || id:ebi-a-GCST90001475	TRUE	reported	igd	0.4192	0.0446762203210752	168.028539672249
123	3.90598e-10	6	31394424	3595	-0.2295	0.03657	ebi-a-GCST90001475	rs62395272	T	C	0.2819	HLA DR++ monocyte %monocyte || id:ebi-a-GCST90001475	TRUE	reported	igd	0.2819	0.021324329178795	78.2877484581998
124	7.43875e-18	6	32561424	3595	-0.2715	0.03137	ebi-a-GCST90001476	rs9270591	T	C	0.5793	HLA DR++ monocyte %leukocyte || id:ebi-a-GCST90001476	TRUE	reported	igd	0.4207	0.035929047505995	133.904114998053
125	3.71878e-11	6	32594188	3595	-0.2168	0.03267	ebi-a-GCST90001476	rs9271768	G	A	0.4356	HLA DR++ monocyte %leukocyte || id:ebi-a-GCST90001476	TRUE	reported	igd	0.4356	0.0231112495798272	85.0032510913889
126	2.66397e-08	6	32605578	3579	-0.1649	0.02958	ebi-a-GCST90001477	rs9272459	A	G	0.5423	HLA DR++ monocyte Absolute Count || id:ebi-a-GCST90001477	TRUE	reported	igd	0.4577	0.0134986962168542	48.9455373069649
127	1.67494e-14	6	32662533	3579	0.2356	0.03057	ebi-a-GCST90001477	rs9275271	C	T	0.6292	HLA DR++ monocyte Absolute Count || id:ebi-a-GCST90001477	TRUE	reported	igd	0.3708	0.0259005512443392	95.1096645412848
128	1.10892e-12	10	6134869	3437	0.2422	0.0339	ebi-a-GCST90001478	rs1571025	G	A	0.1766	CD4 regulatory T cell %CD4+ T cell || id:ebi-a-GCST90001478	TRUE	reported	igd	0.1766	0.0170600317536992	59.618299150567
129	3.33703e-08	10	6078079	3437	0.2173	0.03926	ebi-a-GCST90001478	rs6602392	A	C	0.1155	CD4 regulatory T cell %CD4+ T cell || id:ebi-a-GCST90001478	TRUE	reported	igd	0.1155	0.009647821723155	33.4631137750407
130	4.16898e-09	10	6134869	3437	0.2054	0.03486	ebi-a-GCST90001479	rs1571025	G	A	0.1766	CD4 regulatory T cell %T cell || id:ebi-a-GCST90001479	TRUE	reported	igd	0.1766	0.0122696573943008	42.6698
131	1.33291e-11	2	39177320	3405	-0.2089	0.03078	ebi-a-GCST90001480	rs408686	A	C	0.814	Resting CD4 regulatory T cell Absolute Count || id:ebi-a-GCST90001480	TRUE	reported	igd	0.186	0.01321430190168	45.5704510696471
132	3.10099e-20	2	38897810	3405	0.2177	0.02348	ebi-a-GCST90001480	rs6751481	C	T	0.4699	Resting CD4 regulatory T cell Absolute Count || id:ebi-a-GCST90001480	TRUE	reported	igd	0.4699	0.0236107674106542	82.2903805333637
133	3.01801e-08	11	79203049	3405	-0.2006	0.03612	ebi-a-GCST90001480	rs75958070	C	G	0.1217	Resting CD4 regulatory T cell Absolute Count || id:ebi-a-GCST90001480	TRUE	reported	igd	0.1217	0.0086025125329592	29.5283683081085
134	3.079e-08	1	193505625	3437	0.4297	0.07742	ebi-a-GCST90001481	rs60220946	T	C	0.0212	Resting CD4 regulatory T cell %CD4 regulatory T cell || id:ebi-a-GCST90001481	TRUE	reported	igd	0.0212	0.0076628535341408	26.5251603081849
135	5.95498e-10	1	195825276	3437	-0.463	0.07456	ebi-a-GCST90001481	rs7530076	A	G	0.9748	Resting CD4 regulatory T cell %CD4 regulatory T cell || id:ebi-a-GCST90001481	TRUE	reported	igd	0.0252	0.01053193182048	36.5622570012892
136	2.14102e-08	2	41884212	3437	0.209	0.03723	ebi-a-GCST90001481	rs17607399	T	C	0.1084	Resting CD4 regulatory T cell %CD4 regulatory T cell || id:ebi-a-GCST90001481	TRUE	reported	igd	0.1084	0.00844348837728	29.2503576306424
137	3.39782e-38	2	38897810	3437	0.2946	0.02252	ebi-a-GCST90001481	rs6751481	C	T	0.4709	Resting CD4 regulatory T cell %CD4 regulatory T cell || id:ebi-a-GCST90001481	TRUE	reported	igd	0.4709	0.0432475921428408	155.270556719453
138	1.46791e-20	2	39176695	3437	-0.2777	0.02969	ebi-a-GCST90001481	rs413431	G	A	0.8154	Resting CD4 regulatory T cell %CD4 regulatory T cell || id:ebi-a-GCST90001481	TRUE	reported	igd	0.1846	0.0232158270078072	81.6417464336363
139	4.7841e-32	2	38897810	3437	0.2762	0.0232	ebi-a-GCST90001482	rs6751481	C	T	0.4709	Resting CD4 regulatory T cell %CD4+ T cell || id:ebi-a-GCST90001482	TRUE	reported	igd	0.4709	0.0380140197594872	135.738109032724
140	4.21988e-18	2	39177320	3437	-0.2655	0.03044	ebi-a-GCST90001482	rs408686	A	C	0.8142	Resting CD4 regulatory T cell %CD4+ T cell || id:ebi-a-GCST90001482	TRUE	reported	igd	0.1858	0.02132729883198	74.8557422725885
141	2.88403e-08	2	38745822	3405	-0.1566	0.02815	ebi-a-GCST90001483	rs11890666	A	G	0.2875	CD39+ resting CD4 regulatory T cell Absolute Count || id:ebi-a-GCST90001483	TRUE	reported	igd	0.2875	0.0100469959875	34.536919638491
142	4.16486e-12	2	38897249	3405	0.1912	0.02749	ebi-a-GCST90001483	rs12712610	G	A	0.2972	CD39+ resting CD4 regulatory T cell Absolute Count || id:ebi-a-GCST90001483	TRUE	reported	igd	0.2972	0.0152716629137408	52.7754375884357
143	1.77599e-08	10	98205222	3405	-0.1737	0.03077	ebi-a-GCST90001483	rs11188757	C	A	0.2213	CD39+ resting CD4 regulatory T cell Absolute Count || id:ebi-a-GCST90001483	TRUE	reported	igd	0.2213	0.0103987520083278	35.7587999774201
144	1e-200	10	97569998	3405	0.8068	0.02149	ebi-a-GCST90001483	rs4918971	G	C	0.4264	CD39+ resting CD4 regulatory T cell Absolute Count || id:ebi-a-GCST90001483	TRUE	reported	igd	0.4264	0.318411037189939	1589.74516707266
145	7.11541e-46	10	97741071	3405	-0.3551	0.0246	ebi-a-GCST90001483	rs10882701	C	A	0.514	CD39+ resting CD4 regulatory T cell Absolute Count || id:ebi-a-GCST90001483	TRUE	reported	igd	0.486	0.06299857536408	228.798106734219
146	1.77296e-12	10	96999046	3405	0.1845	0.02607	ebi-a-GCST90001483	rs11188245	A	G	0.3844	CD39+ resting CD4 regulatory T cell Absolute Count || id:ebi-a-GCST90001483	TRUE	reported	igd	0.3844	0.01611034076952	55.7211767847577
147	1.9391e-19	10	97285715	3405	0.4827	0.05321	ebi-a-GCST90001483	rs72809757	G	A	0.0586	CD39+ resting CD4 regulatory T cell Absolute Count || id:ebi-a-GCST90001483	TRUE	reported	igd	0.0586	0.0257072963042232	89.7901924046306
148	1.66303e-21	10	98173715	3405	-0.5138	0.05359	ebi-a-GCST90001483	rs1923692	G	T	0.9457	CD39+ resting CD4 regulatory T cell Absolute Count || id:ebi-a-GCST90001483	TRUE	reported	igd	0.0543	0.0271126154391288	94.835467910811
149	1.00392e-11	10	95387682	3405	0.4945	0.0724	ebi-a-GCST90001483	rs192831774	T	A	0.0311	CD39+ resting CD4 regulatory T cell Absolute Count || id:ebi-a-GCST90001483	TRUE	reported	igd	0.0311	0.014736757343795	50.8992755131466
150	1e-200	10	97569998	3437	0.8895	0.02025	ebi-a-GCST90001484	rs4918971	G	C	0.4267	CD39+ resting CD4 regulatory T cell %resting CD4 regulatory T cell || id:ebi-a-GCST90001484	TRUE	reported	igd	0.4267	0.387102953719755	2169.53019124089
151	3.07326e-16	10	95387682	3437	0.5858	0.07135	ebi-a-GCST90001484	rs192831774	T	A	0.0313	CD39+ resting CD4 regulatory T cell %resting CD4 regulatory T cell || id:ebi-a-GCST90001484	TRUE	reported	igd	0.0313	0.0208095346098168	72.9998441684554
152	6.65733e-50	10	97741071	3437	-0.3681	0.02438	ebi-a-GCST90001484	rs10882701	C	A	0.5141	CD39+ resting CD4 regulatory T cell %resting CD4 regulatory T cell || id:ebi-a-GCST90001484	TRUE	reported	igd	0.4859	0.0676949284403118	249.416297611102
153	8.3888e-27	10	98173715	3437	-0.5718	0.0529	ebi-a-GCST90001484	rs1923692	G	T	0.9453	CD39+ resting CD4 regulatory T cell %resting CD4 regulatory T cell || id:ebi-a-GCST90001484	TRUE	reported	igd	0.0547	0.0338123442478968	120.209983847408
154	4.86407e-14	10	96998743	3437	0.2008	0.02654	ebi-a-GCST90001484	rs12777195	G	A	0.3595	CD39+ resting CD4 regulatory T cell %resting CD4 regulatory T cell || id:ebi-a-GCST90001484	TRUE	reported	igd	0.3595	0.01856844097248	64.9893455674786
155	7.06968e-25	10	97285715	3437	0.5451	0.05251	ebi-a-GCST90001484	rs72809757	G	A	0.0588	CD39+ resting CD4 regulatory T cell %resting CD4 regulatory T cell || id:ebi-a-GCST90001484	TRUE	reported	igd	0.0588	0.0328883135529312	116.813144373581
156	2.35722e-11	10	98205222	3437	-0.2044	0.03049	ebi-a-GCST90001484	rs11188757	C	A	0.2207	CD39+ resting CD4 regulatory T cell %resting CD4 regulatory T cell || id:ebi-a-GCST90001484	TRUE	reported	igd	0.2207	0.0143713904264672	50.0855247457505
157	7.94292e-09	2	38745822	3437	-0.1612	0.02787	ebi-a-GCST90001485	rs11890666	A	G	0.2866	CD39+ resting CD4 regulatory T cell %CD4 regulatory T cell || id:ebi-a-GCST90001485	TRUE	reported	igd	0.2866	0.0106259889919872	36.8922892469028
158	1.82684e-13	2	38897249	3437	0.201	0.02719	ebi-a-GCST90001485	rs12712610	G	A	0.2975	CD39+ resting CD4 regulatory T cell %CD4 regulatory T cell || id:ebi-a-GCST90001485	TRUE	reported	igd	0.2975	0.0168871129875	59.0036341486031
159	1.55704e-13	10	96998743	3437	0.1965	0.02651	ebi-a-GCST90001485	rs12777195	G	A	0.3595	CD39+ resting CD4 regulatory T cell %CD4 regulatory T cell || id:ebi-a-GCST90001485	TRUE	reported	igd	0.3595	0.017781694063875	62.1858895728856
160	1.07994e-47	10	97741071	3437	-0.3593	0.02438	ebi-a-GCST90001485	rs10882701	C	A	0.5141	CD39+ resting CD4 regulatory T cell %CD4 regulatory T cell || id:ebi-a-GCST90001485	TRUE	reported	igd	0.4859	0.0644969136536462	236.821130398976
161	6.37236e-25	10	98173715	3437	-0.5496	0.05289	ebi-a-GCST90001485	rs1923692	G	T	0.9453	CD39+ resting CD4 regulatory T cell %CD4 regulatory T cell || id:ebi-a-GCST90001485	TRUE	reported	igd	0.0547	0.0312377991357312	110.761794726826
162	2.46093e-13	10	95387682	3437	0.5247	0.07138	ebi-a-GCST90001485	rs192831774	T	A	0.0313	CD39+ resting CD4 regulatory T cell %CD4 regulatory T cell || id:ebi-a-GCST90001485	TRUE	reported	igd	0.0313	0.0166949745498558	58.3209035797431
163	1e-200	10	97562938	3437	0.8426	0.02078	ebi-a-GCST90001485	rs4918969	A	G	0.4267	CD39+ resting CD4 regulatory T cell %CD4 regulatory T cell || id:ebi-a-GCST90001485	TRUE	reported	igd	0.4267	0.347358147423487	1828.22359873066
164	2.59597e-09	10	98205222	3437	-0.182	0.03048	ebi-a-GCST90001485	rs11188757	C	A	0.2207	CD39+ resting CD4 regulatory T cell %CD4 regulatory T cell || id:ebi-a-GCST90001485	TRUE	reported	igd	0.2207	0.01139409355448	39.589801258987
165	1.32892e-21	10	97285715	3437	0.5051	0.05255	ebi-a-GCST90001485	rs72809757	G	A	0.0588	CD39+ resting CD4 regulatory T cell %CD4 regulatory T cell || id:ebi-a-GCST90001485	TRUE	reported	igd	0.0588	0.0282386530319712	99.8185135346944
166	9.517e-09	1	195825276	3437	0.4628	0.08043	ebi-a-GCST90001487	rs7530076	A	G	0.9748	Activated CD4 regulatory T cell %CD4 regulatory T cell || id:ebi-a-GCST90001487	TRUE	reported	igd	0.0252	0.0105228349244928	36.5303407106666
167	5.63248e-11	10	97069472	3405	-0.189	0.02875	ebi-a-GCST90001489	rs10786199	A	G	0.2894	CD39+ activated CD4 regulatory T cell Absolute Count || id:ebi-a-GCST90001489	TRUE	reported	igd	0.2894	0.01469187869688	50.7419578957289
168	4.74351e-11	10	97294154	3405	0.3373	0.0511	ebi-a-GCST90001489	rs72809762	T	C	0.0675	CD39+ activated CD4 regulatory T cell Absolute Count || id:ebi-a-GCST90001489	TRUE	reported	igd	0.0675	0.014322383269875	49.4472730638553
169	1e-200	10	97608114	3405	0.8764	0.02116	ebi-a-GCST90001489	rs7088961	G	C	0.4683	CD39+ activated CD4 regulatory T cell Absolute Count || id:ebi-a-GCST90001489	TRUE	reported	igd	0.4683	0.382494814287331	2107.88489414476
170	1.80094e-45	10	97741071	3405	-0.3631	0.02528	ebi-a-GCST90001489	rs10882701	C	A	0.514	CD39+ activated CD4 regulatory T cell Absolute Count || id:ebi-a-GCST90001489	TRUE	reported	igd	0.486	0.06586912308888	239.958480563946
171	3.05914e-15	10	98205222	3405	-0.2494	0.03146	ebi-a-GCST90001489	rs11188757	C	A	0.2213	CD39+ activated CD4 regulatory T cell Absolute Count || id:ebi-a-GCST90001489	TRUE	reported	igd	0.2213	0.0214375170389432	74.5500381976395
172	1.01906e-19	10	97016742	3405	0.4192	0.04585	ebi-a-GCST90001489	rs202211780	G	A	0.0878	CD39+ activated CD4 regulatory T cell Absolute Count || id:ebi-a-GCST90001489	TRUE	reported	igd	0.0878	0.0281486212456448	98.5642045615095
173	6.86278e-13	10	97294154	3437	0.3615	0.05014	ebi-a-GCST90001491	rs72809762	T	C	0.0675	CD39+ activated CD4 regulatory T cell %CD4 regulatory T cell || id:ebi-a-GCST90001491	TRUE	reported	igd	0.0675	0.016451261746875	57.4552962173312
174	2.45923e-22	10	97016742	3437	0.4416	0.04511	ebi-a-GCST90001491	rs202211780	G	A	0.0877	CD39+ activated CD4 regulatory T cell %CD4 regulatory T cell || id:ebi-a-GCST90001491	TRUE	reported	igd	0.0877	0.0312050866839552	110.642068084866
175	2.04692e-12	10	98794615	3437	-0.1886	0.02672	ebi-a-GCST90001491	rs12268044	T	C	0.3439	CD39+ activated CD4 regulatory T cell %CD4 regulatory T cell || id:ebi-a-GCST90001491	TRUE	reported	igd	0.3439	0.0160514986299768	56.0363654370114
176	1.07597e-15	10	98169221	3437	0.4456	0.05532	ebi-a-GCST90001491	rs141018090	T	G	0.0528	CD39+ activated CD4 regulatory T cell %CD4 regulatory T cell || id:ebi-a-GCST90001491	TRUE	reported	igd	0.0528	0.0198607649636352	69.6041186919283
177	5.61177e-11	10	97069472	3437	-0.1864	0.02836	ebi-a-GCST90001491	rs10786199	A	G	0.2888	CD39+ activated CD4 regulatory T cell %CD4 regulatory T cell || id:ebi-a-GCST90001491	TRUE	reported	igd	0.2888	0.0142728515428352	49.7371358051517
178	1e-200	10	97570315	3437	0.9153	0.0203	ebi-a-GCST90001491	rs10736092	G	A	0.4692	CD39+ activated CD4 regulatory T cell %CD4 regulatory T cell || id:ebi-a-GCST90001491	TRUE	reported	igd	0.4692	0.417297552974525	2459.94692794696
179	1.31613e-44	10	97741071	3437	-0.3538	0.02489	ebi-a-GCST90001491	rs10882701	C	A	0.5141	CD39+ activated CD4 regulatory T cell %CD4 regulatory T cell || id:ebi-a-GCST90001491	TRUE	reported	igd	0.4859	0.0625374481391672	229.146363160466
180	2.274e-09	10	6094697	3405	0.3436	0.05734	ebi-a-GCST90001492	rs61839660	T	C	0.0542	Secreting CD4 regulatory T cell Absolute Count || id:ebi-a-GCST90001492	TRUE	reported	igd	0.0542	0.0121041668669312	41.6951650838865
181	3.30598e-21	2	39176695	3437	0.2955	0.03106	ebi-a-GCST90001493	rs413431	G	A	0.8154	Secreting CD4 regulatory T cell %CD4 regulatory T cell || id:ebi-a-GCST90001493	TRUE	reported	igd	0.1846	0.02628738403902	92.7349227009011
182	1.43599e-08	2	41884212	3437	-0.2213	0.03894	ebi-a-GCST90001493	rs17607399	T	C	0.1084	Secreting CD4 regulatory T cell %CD4 regulatory T cell || id:ebi-a-GCST90001493	TRUE	reported	igd	0.1084	0.0094665594264672	32.8284036640769
183	3.53021e-33	2	38897810	3437	-0.2879	0.02374	ebi-a-GCST90001493	rs6751481	C	T	0.4709	Secreting CD4 regulatory T cell %CD4 regulatory T cell || id:ebi-a-GCST90001493	TRUE	reported	igd	0.4709	0.0413028269182958	147.987513104156
184	5.43e-11	2	38897249	3437	-0.1818	0.02763	ebi-a-GCST90001494	rs12712610	G	A	0.2975	Secreting CD4 regulatory T cell %CD4+ T cell || id:ebi-a-GCST90001494	TRUE	reported	igd	0.2975	0.0138150051795	48.1193113267962
185	4.14e-08	7	37427289	3437	0.1999	0.03637	ebi-a-GCST90001494	rs74830391	T	C	0.1525	Secreting CD4 regulatory T cell %CD4+ T cell || id:ebi-a-GCST90001494	TRUE	reported	igd	0.1525	0.010329163084875	35.8509858764167
186	1.3671e-15	10	6111075	3437	0.2816	0.03509	ebi-a-GCST90001494	rs7893324	C	T	0.1562	Secreting CD4 regulatory T cell %CD4+ T cell || id:ebi-a-GCST90001494	TRUE	reported	igd	0.1562	0.0209033478275072	73.3359670142528
187	3.67621e-24	10	97016742	3405	0.4715	0.04614	ebi-a-GCST90001495	rs202211780	G	A	0.0878	CD39+ secreting CD4 regulatory T cell Absolute Count || id:ebi-a-GCST90001495	TRUE	reported	igd	0.0878	0.03561049196942	125.657219580715
188	1.32801e-15	10	98205222	3405	-0.2549	0.03174	ebi-a-GCST90001495	rs11188757	C	A	0.2213	CD39+ secreting CD4 regulatory T cell Absolute Count || id:ebi-a-GCST90001495	TRUE	reported	igd	0.2213	0.0223934627784062	77.9505362673766
189	3.39313e-11	10	97069472	3405	-0.1932	0.02906	ebi-a-GCST90001495	rs10786199	A	G	0.2894	CD39+ secreting CD4 regulatory T cell Absolute Count || id:ebi-a-GCST90001495	TRUE	reported	igd	0.2894	0.0153521063321472	53.0577663185658
190	1e-200	10	97565783	3405	0.9765	0.02064	ebi-a-GCST90001495	rs7914286	A	G	0.4258	CD39+ secreting CD4 regulatory T cell Absolute Count || id:ebi-a-GCST90001495	TRUE	reported	igd	0.4258	0.46627629418062	2972.95812757777
191	3.19374e-56	10	97741071	3405	-0.4069	0.02528	ebi-a-GCST90001495	rs10882701	C	A	0.514	CD39+ secreting CD4 regulatory T cell Absolute Count || id:ebi-a-GCST90001495	TRUE	reported	igd	0.486	0.08271890249688	306.876949675642
192	4.98196e-17	10	97294154	3405	0.4322	0.05126	ebi-a-GCST90001495	rs72809762	T	C	0.0675	CD39+ secreting CD4 regulatory T cell Absolute Count || id:ebi-a-GCST90001495	TRUE	reported	igd	0.0675	0.0235153871955	81.9499473693271
193	2.03704e-56	10	97741071	3437	-0.4034	0.02502	ebi-a-GCST90001496	rs10882701	C	A	0.5141	CD39+ secreting CD4 regulatory T cell %secreting CD4 regulatory T cell || id:ebi-a-GCST90001496	TRUE	reported	igd	0.4859	0.0813010746771128	303.983365842874
194	9.4973e-28	10	97016742	3437	0.5017	0.04555	ebi-a-GCST90001496	rs202211780	G	A	0.0877	CD39+ secreting CD4 regulatory T cell %secreting CD4 regulatory T cell || id:ebi-a-GCST90001496	TRUE	reported	igd	0.0877	0.0402768470643438	144.157165785597
195	1e-200	10	97603163	3437	1.04	0.01933	ebi-a-GCST90001496	rs2861152	A	G	0.427	CD39+ secreting CD4 regulatory T cell %secreting CD4 regulatory T cell || id:ebi-a-GCST90001496	TRUE	reported	igd	0.427	0.529272	3862.21249151033
196	3.16884e-23	10	98169221	3437	0.5578	0.05578	ebi-a-GCST90001496	rs141018090	T	G	0.0528	CD39+ secreting CD4 regulatory T cell %secreting CD4 regulatory T cell || id:ebi-a-GCST90001496	TRUE	reported	igd	0.0528	0.0311216509452288	110.336732264845
197	5.55392e-16	10	95850055	3437	0.7359	0.09042	ebi-a-GCST90001496	rs145557266	G	A	0.0211	CD39+ secreting CD4 regulatory T cell %secreting CD4 regulatory T cell || id:ebi-a-GCST90001496	TRUE	reported	igd	0.0211	0.0223711538905998	78.6033615108889
198	3.91291e-25	10	97070990	3437	0.4259	0.0408	ebi-a-GCST90001496	rs117200502	T	C	0.1114	CD39+ secreting CD4 regulatory T cell %secreting CD4 regulatory T cell || id:ebi-a-GCST90001496	TRUE	reported	igd	0.1114	0.0359117670750648	127.951898685244
199	2.064e-08	10	98768220	3437	0.6482	0.1153	ebi-a-GCST90001496	rs12245404	A	G	0.0135	CD39+ secreting CD4 regulatory T cell %secreting CD4 regulatory T cell || id:ebi-a-GCST90001496	TRUE	reported	igd	0.0135	0.01119125797902	38.8770543020928
200	3.77103e-08	10	96839312	3437	-0.3666	0.06649	ebi-a-GCST90001496	rs7914975	C	T	0.9607	CD39+ secreting CD4 regulatory T cell %secreting CD4 regulatory T cell || id:ebi-a-GCST90001496	TRUE	reported	igd	0.0393	0.0101483458190712	35.2169617955074
201	1.38998e-10	10	97069472	3437	-0.1827	0.02838	ebi-a-GCST90001497	rs10786199	A	G	0.2888	CD39+ secreting CD4 regulatory T cell %CD4 regulatory T cell || id:ebi-a-GCST90001497	TRUE	reported	igd	0.2888	0.0137118491653248	47.7550113960416
202	1e-200	10	97624709	3437	1.015	0.01889	ebi-a-GCST90001497	rs2275759	C	A	0.4692	CD39+ secreting CD4 regulatory T cell %CD4 regulatory T cell || id:ebi-a-GCST90001497	TRUE	reported	igd	0.4692	0.513158	3620.67538546087
203	8.02786e-56	10	97741071	3437	-0.3962	0.02472	ebi-a-GCST90001497	rs10882701	C	A	0.5141	CD39+ secreting CD4 regulatory T cell %CD4 regulatory T cell || id:ebi-a-GCST90001497	TRUE	reported	igd	0.4859	0.0784248038231672	292.313858109619
204	2.69526e-21	10	97294154	3437	0.4759	0.0499	ebi-a-GCST90001497	rs72809762	T	C	0.0675	CD39+ secreting CD4 regulatory T cell %CD4 regulatory T cell || id:ebi-a-GCST90001497	TRUE	reported	igd	0.0675	0.028511102968875	100.809838380426
205	1.52616e-20	10	98168559	3437	-0.5171	0.0553	ebi-a-GCST90001497	rs7918541	G	A	0.9472	CD39+ secreting CD4 regulatory T cell %CD4 regulatory T cell || id:ebi-a-GCST90001497	TRUE	reported	igd	0.0528	0.0267457439834112	94.396330676258
206	1.36899e-28	10	97016742	3437	0.5032	0.04495	ebi-a-GCST90001497	rs202211780	G	A	0.0877	CD39+ secreting CD4 regulatory T cell %CD4 regulatory T cell || id:ebi-a-GCST90001497	TRUE	reported	igd	0.0877	0.0405180493223808	145.056922982329
207	5.32231e-13	10	98794615	3437	-0.1937	0.02673	ebi-a-GCST90001497	rs12268044	T	C	0.3439	CD39+ secreting CD4 regulatory T cell %CD4 regulatory T cell || id:ebi-a-GCST90001497	TRUE	reported	igd	0.3439	0.0169313446692702	59.1608415379462
208	9.29009e-09	10	95924521	3437	0.4681	0.0813	ebi-a-GCST90001497	rs147121076	G	T	0.0262	CD39+ secreting CD4 regulatory T cell %CD4 regulatory T cell || id:ebi-a-GCST90001497	TRUE	reported	igd	0.0262	0.0111809405795832	38.8408076533029
209	1.67598e-09	2	38897810	3405	0.1507	0.02494	ebi-a-GCST90001498	rs6751481	C	T	0.4699	Activated & resting CD4 regulatory T cell Absolute Count || id:ebi-a-GCST90001498	TRUE	reported	igd	0.4699	0.0113140931379102	38.9424575399343
210	2.76599e-08	2	41884212	3437	0.218	0.03915	ebi-a-GCST90001499	rs17607399	T	C	0.1084	Activated & resting CD4 regulatory T cell %CD4 regulatory T cell || id:ebi-a-GCST90001499	TRUE	reported	igd	0.1084	0.00918633597312	31.8476270698777
211	9.54333e-21	2	39176695	3437	-0.2936	0.03123	ebi-a-GCST90001499	rs413431	G	A	0.8154	Activated & resting CD4 regulatory T cell %CD4 regulatory T cell || id:ebi-a-GCST90001499	TRUE	reported	igd	0.1846	0.0259504266198528	91.5145572415393
212	5.48656e-33	2	38897810	3437	0.2886	0.02387	ebi-a-GCST90001499	rs6751481	C	T	0.4709	Activated & resting CD4 regulatory T cell %CD4 regulatory T cell || id:ebi-a-GCST90001499	TRUE	reported	igd	0.4709	0.0415039184579448	148.739220377069
213	5.06058e-12	2	39177320	3437	-0.2228	0.03216	ebi-a-GCST90001500	rs408686	A	C	0.8142	Activated & resting CD4 regulatory T cell %CD4+ T cell || id:ebi-a-GCST90001500	TRUE	reported	igd	0.1858	0.0150188671717248	52.3764
214	5.19278e-17	2	38897810	3437	0.2086	0.02476	ebi-a-GCST90001500	rs6751481	C	T	0.4709	Activated & resting CD4 regulatory T cell %CD4+ T cell || id:ebi-a-GCST90001500	TRUE	reported	igd	0.4709	0.0216832838870648	76.1328912460998
215	7.93305e-09	10	6094697	3405	0.3316	0.05733	ebi-a-GCST90001501	rs61839660	T	C	0.0542	Activated & secreting CD4 regulatory T cell Absolute Count || id:ebi-a-GCST90001501	TRUE	reported	igd	0.0542	0.0112734705756032	38.8010427828934
216	4.49904e-10	1	195825276	3437	0.4611	0.07373	ebi-a-GCST90001502	rs7530076	A	G	0.9748	Activated & secreting CD4 regulatory T cell %CD4 regulatory T cell || id:ebi-a-GCST90001502	TRUE	reported	igd	0.0252	0.0104456699982432	36.2596326003664
217	1.16305e-20	2	39176695	3437	0.2748	0.0293	ebi-a-GCST90001502	rs413431	G	A	0.8154	Activated & secreting CD4 regulatory T cell %CD4 regulatory T cell || id:ebi-a-GCST90001502	TRUE	reported	igd	0.1846	0.0227334765670272	79.9060339582933
218	1.7e-08	2	41884212	3437	-0.2077	0.03673	ebi-a-GCST90001502	rs17607399	T	C	0.1084	Activated & secreting CD4 regulatory T cell %CD4 regulatory T cell || id:ebi-a-GCST90001502	TRUE	reported	igd	0.1084	0.0083387764409952	28.8845589545371
219	6.28782e-38	2	38897810	3437	-0.2903	0.02227	ebi-a-GCST90001502	rs6751481	C	T	0.4709	Activated & secreting CD4 regulatory T cell %CD4 regulatory T cell || id:ebi-a-GCST90001502	TRUE	reported	igd	0.4709	0.0419943167156942	150.573718335239
220	1.20601e-08	2	38897249	3437	-0.1572	0.02752	ebi-a-GCST90001503	rs12712610	G	A	0.2975	Activated & secreting CD4 regulatory T cell %CD4+ T cell || id:ebi-a-GCST90001503	TRUE	reported	igd	0.2975	0.0103292	35.8512564022089
221	3.87097e-08	7	37427289	3437	0.1992	0.03616	ebi-a-GCST90001503	rs74830391	T	C	0.1525	Activated & secreting CD4 regulatory T cell %CD4+ T cell || id:ebi-a-GCST90001503	TRUE	reported	igd	0.1525	0.0102569	35.5977455751778
222	2.64101e-09	10	6185310	3437	-0.1567	0.02626	ebi-a-GCST90001503	rs11256966	G	C	0.3848	Activated & secreting CD4 regulatory T cell %CD4+ T cell || id:ebi-a-GCST90001503	TRUE	reported	igd	0.3848	0.0116257071452288	40.4040294578248
223	1.38007e-13	10	6094697	3437	0.4097	0.05516	ebi-a-GCST90001503	rs61839660	T	C	0.0543	Activated & secreting CD4 regulatory T cell %CD4+ T cell || id:ebi-a-GCST90001503	TRUE	reported	igd	0.0543	0.0172391219623518	60.2551294664071
224	4.05415e-16	10	6094697	3405	0.4625	0.05656	ebi-a-GCST90001504	rs61839660	T	C	0.0542	CD25++ CD4+ T cell Absolute Count || id:ebi-a-GCST90001504	TRUE	reported	igd	0.0542	0.0219306783875	76.3034857586813
225	1.63682e-26	10	6094697	3437	0.592	0.05509	ebi-a-GCST90001505	rs61839660	T	C	0.0543	CD25++ CD4+ T cell %CD4+ T cell || id:ebi-a-GCST90001505	TRUE	reported	igd	0.0543	0.03599371120128	128.254762871378
226	2.04202e-08	10	6183022	3437	0.2715	0.04829	ebi-a-GCST90001505	rs10905892	T	C	0.0752	CD25++ CD4+ T cell %CD4+ T cell || id:ebi-a-GCST90001505	TRUE	reported	igd	0.0752	0.01025263095552	35.582602625366
227	3.2107e-20	10	6094697	3437	0.5156	0.05562	ebi-a-GCST90001506	rs61839660	T	C	0.0543	CD25++ CD4+ T cell %T cell || id:ebi-a-GCST90001506	TRUE	reported	igd	0.0543	0.0273029159189472	96.4180089736639
228	2.14981e-16	2	38897249	3405	0.2347	0.02843	ebi-a-GCST90001507	rs12712610	G	A	0.2972	CD25++ CD45RA+ CD4 not regulatory T cell Absolute Count || id:ebi-a-GCST90001507	TRUE	reported	igd	0.2972	0.0230110657198688	80.1510169635767
229	3.74197e-12	2	39112166	3405	-0.1861	0.0267	ebi-a-GCST90001507	rs11124653	A	C	0.5907	CD25++ CD45RA+ CD4 not regulatory T cell Absolute Count || id:ebi-a-GCST90001507	TRUE	reported	igd	0.4093	0.0167467854885342	57.9599539329218
230	4.41896e-09	1	188691469	3437	0.6318	0.1074	ebi-a-GCST90001508	rs61836370	G	A	0.0145	CD25++ CD45RA+ CD4 not regulatory T cell %CD4+ T cell || id:ebi-a-GCST90001508	TRUE	reported	igd	0.0145	0.01140811445358	39.6390803130937
231	4.04762e-21	2	38895920	3437	0.2764	0.02911	ebi-a-GCST90001508	rs13024840	A	T	0.2587	CD25++ CD45RA+ CD4 not regulatory T cell %CD4+ T cell || id:ebi-a-GCST90001508	TRUE	reported	igd	0.2587	0.0293019485801952	103.69052788944
232	5.22878e-16	2	39112166	3437	-0.2138	0.02624	ebi-a-GCST90001508	rs11124653	A	C	0.5911	CD25++ CD45RA+ CD4 not regulatory T cell %CD4+ T cell || id:ebi-a-GCST90001508	TRUE	reported	igd	0.4089	0.0220964989184952	77.6165272964954
233	7.05797e-09	10	6115171	3437	0.1841	0.03172	ebi-a-GCST90001508	rs10905719	A	G	0.2082	CD25++ CD45RA+ CD4 not regulatory T cell %CD4+ T cell || id:ebi-a-GCST90001508	TRUE	reported	igd	0.2082	0.0111746465453112	38.8186960913143
234	1.57801e-08	1	188691469	3437	0.6084	0.1074	ebi-a-GCST90001509	rs61836370	G	A	0.0145	CD25++ CD45RA+ CD4 not regulatory T cell %T cell || id:ebi-a-GCST90001509	TRUE	reported	igd	0.0145	0.01057871792952	36.7264144671114
235	4.21697e-17	2	38895920	3437	0.2465	0.02917	ebi-a-GCST90001509	rs13024840	A	T	0.2587	CD25++ CD45RA+ CD4 not regulatory T cell %T cell || id:ebi-a-GCST90001509	TRUE	reported	igd	0.2587	0.023305277135595	81.963816417469
236	1.35988e-13	2	39112166	3437	-0.1952	0.02627	ebi-a-GCST90001509	rs11124653	A	C	0.5911	CD25++ CD45RA+ CD4 not regulatory T cell %T cell || id:ebi-a-GCST90001509	TRUE	reported	igd	0.4089	0.0184190697388032	64.4567376996139
237	4.88495e-08	10	6115171	3437	0.1734	0.03172	ebi-a-GCST90001509	rs10905719	A	G	0.2082	CD25++ CD45RA+ CD4 not regulatory T cell %T cell || id:ebi-a-GCST90001509	TRUE	reported	igd	0.2082	0.0099134405049312	34.3936273125504
238	2.40326e-22	10	6094697	3405	0.5547	0.05665	ebi-a-GCST90001510	rs61839660	T	C	0.0542	CD25++ CD45RA- CD4 not regulatory T cell Absolute Count || id:ebi-a-GCST90001510	TRUE	reported	igd	0.0542	0.0315460453734648	110.848008718492
239	2.77588e-28	10	6094697	3437	0.6146	0.05523	ebi-a-GCST90001511	rs61839660	T	C	0.0543	CD25++ CD45RA- CD4 not regulatory T cell %CD4+ T cell || id:ebi-a-GCST90001511	TRUE	reported	igd	0.0543	0.0387943362861432	138.636870519494
240	5.32353e-25	10	6094697	3437	0.5758	0.05532	ebi-a-GCST90001512	rs61839660	T	C	0.0543	CD25++ CD45RA- CD4 not regulatory T cell %T cell || id:ebi-a-GCST90001512	TRUE	reported	igd	0.0543	0.0340507384958328	121.08740220066
241	2.20298e-09	19	8786913	1857	-0.2816	0.04685	ebi-a-GCST90001515	rs4499342	T	C	0.1527	Immature Myeloid-Derived Suppressor Cells Absolute Count || id:ebi-a-GCST90001515	TRUE	reported	igd	0.1527	0.0205197251837952	38.861517883127
242	1.24911e-32	19	51728641	1857	0.3938	0.03247	ebi-a-GCST90001515	rs2455069	G	A	0.5197	Immature Myeloid-Derived Suppressor Cells Absolute Count || id:ebi-a-GCST90001515	TRUE	reported	igd	0.4803	0.0774188512164408	155.663238074887
243	2.91897e-08	2	176970247	1857	-0.5379	0.09656	ebi-a-GCST90001516	rs72923436	A	C	0.0307	Immature Myeloid-Derived Suppressor Cells %CD33dim HLA DR- CD66b- || id:ebi-a-GCST90001516	TRUE	reported	igd	0.0307	0.0172198622278782	32.5025335830715
244	1.8608e-14	19	51728641	1857	0.2522	0.03266	ebi-a-GCST90001516	rs2455069	G	A	0.5197	Immature Myeloid-Derived Suppressor Cells %CD33dim HLA DR- CD66b- || id:ebi-a-GCST90001516	TRUE	reported	igd	0.4803	0.0317530511952888	60.8335611488106
245	4.35913e-21	19	51727962	1858	-0.3696	0.03875	ebi-a-GCST90001517	rs3865444	A	C	0.2131	CD33+ HLA DR+ Absolute Count || id:ebi-a-GCST90001517	TRUE	reported	igd	0.2131	0.0458138633154048	89.1131478904498
246	2.12618e-21	19	51727962	1858	-0.3767	0.03917	ebi-a-GCST90001518	rs3865444	A	C	0.2131	CD33+ HLA DR+ CD14- Absolute Count || id:ebi-a-GCST90001518	TRUE	reported	igd	0.2131	0.0475909343208942	92.7424751428607
247	2.6339e-15	19	51731176	1858	-0.3128	0.03922	ebi-a-GCST90001519	rs7245846	A	G	0.2236	CD33+ HLA DR+ CD14- %CD33+ HLA DR+ || id:ebi-a-GCST90001519	TRUE	reported	igd	0.2236	0.0339719761385472	65.2693153363287
248	1.45001e-08	18	5858361	1858	-0.2252	0.03955	ebi-a-GCST90001520	rs74253876	T	C	0.2177	CD33+ HLA DR+ CD14dim Absolute Count || id:ebi-a-GCST90001520	TRUE	reported	igd	0.2177	0.0172742232198368	32.6245215639532
249	1.08493e-16	19	51727962	1858	-0.3278	0.03915	ebi-a-GCST90001520	rs3865444	A	C	0.2131	CD33+ HLA DR+ CD14dim Absolute Count || id:ebi-a-GCST90001520	TRUE	reported	igd	0.2131	0.0360371874810552	69.3854774232009
250	1.591e-08	17	33797371	1858	-0.1904	0.03354	ebi-a-GCST90001522	rs9916257	T	G	0.5737	CD33- HLA DR- Absolute Count || id:ebi-a-GCST90001522	TRUE	reported	igd	0.4263	0.0177322590100992	33.5051955280312
251	1.48696e-11	7	50307710	1858	-0.2533	0.03729	ebi-a-GCST90001523	rs876036	C	T	0.2635	CD33- HLA DR+ Absolute Count || id:ebi-a-GCST90001523	TRUE	reported	igd	0.2635	0.024903119120595	47.4006121793149
252	1.73101e-35	19	51718317	1858	-0.4103	0.03231	ebi-a-GCST90001523	rs1697573	A	T	0.5191	CD33- HLA DR+ Absolute Count || id:ebi-a-GCST90001523	TRUE	reported	igd	0.4809	0.0840502163258142	170.311958451427
253	2.20399e-08	19	51580161	1856	-0.2007	0.03572	ebi-a-GCST90001524	rs16988872	T	C	0.2659	Granulocytic Myeloid-Derived Suppressor Cells Absolute Count || id:ebi-a-GCST90001524	TRUE	reported	igd	0.2659	0.0157252769196462	29.6204532386879
254	1.28499e-12	19	51727962	1856	-0.2687	0.03761	ebi-a-GCST90001524	rs3865444	A	C	0.2128	Granulocytic Myeloid-Derived Suppressor Cells Absolute Count || id:ebi-a-GCST90001524	TRUE	reported	igd	0.2128	0.0241892296439808	45.9585332754406
255	8.34065e-14	1	161479745	1858	0.2617	0.03479	ebi-a-GCST90001525	rs1801274	G	A	0.3334	CD33dim HLA DR+ CD11b+ Absolute Count || id:ebi-a-GCST90001525	TRUE	reported	igd	0.3334	0.0304416610307832	58.2736701880169
256	2.76822e-54	1	161479745	1858	0.5511	0.03437	ebi-a-GCST90001526	rs1801274	G	A	0.3334	CD33dim HLA DR+ CD11b+ %CD33dim HLA DR+ || id:ebi-a-GCST90001526	TRUE	reported	igd	0.3334	0.134996255576345	289.655451742163
257	7.10608e-09	1	161049358	1858	-0.4313	0.07416	ebi-a-GCST90001526	rs3820097	A	G	0.9459	CD33dim HLA DR+ CD11b+ %CD33dim HLA DR+ || id:ebi-a-GCST90001526	TRUE	reported	igd	0.0541	0.0190384418802222	36.021134403493
258	7.44218e-19	15	80263217	1858	0.361	0.04027	ebi-a-GCST90001526	rs3826007	T	C	0.2209	CD33dim HLA DR+ CD11b+ %CD33dim HLA DR+ || id:ebi-a-GCST90001526	TRUE	reported	igd	0.2209	0.04485731964798	87.1651816836067
259	3.82904e-08	9	107953420	1858	-0.6561	0.1188	ebi-a-GCST90001527	rs185048341	A	G	0.0175	CD33dim HLA DR+ CD11b- Absolute Count || id:ebi-a-GCST90001527	TRUE	reported	igd	0.0175	0.014802691183875	27.8865914385071
260	2.20191e-19	15	80260872	1858	-0.3414	0.0375	ebi-a-GCST90001527	rs67760360	A	G	0.2209	CD33dim HLA DR+ CD11b- Absolute Count || id:ebi-a-GCST90001527	TRUE	reported	igd	0.2209	0.0401186166462648	77.5722435987983
261	2.5293e-54	1	161479745	1858	-0.5517	0.03439	ebi-a-GCST90001528	rs1801274	G	A	0.3334	CD33dim HLA DR+ CD11b- %CD33dim HLA DR+ || id:ebi-a-GCST90001528	TRUE	reported	igd	0.3334	0.135290364978463	290.385242895754
262	8.69501e-09	1	161049358	1858	0.4291	0.07422	ebi-a-GCST90001528	rs3820097	A	G	0.9459	CD33dim HLA DR+ CD11b- %CD33dim HLA DR+ || id:ebi-a-GCST90001528	TRUE	reported	igd	0.0541	0.0188447124644478	35.6475542438004
263	3.70937e-18	15	80263217	1858	-0.3541	0.04034	ebi-a-GCST90001528	rs3826007	T	C	0.2209	CD33dim HLA DR+ CD11b- %CD33dim HLA DR+ || id:ebi-a-GCST90001528	TRUE	reported	igd	0.2209	0.0431589399698478	83.7160902997968
264	4.314e-10	6	32384933	1855	-0.4389	0.06992	ebi-a-GCST90001530	rs80032720	A	G	0.0749	Monocytic Myeloid-Derived Suppressor Cells Absolute Count || id:ebi-a-GCST90001530	TRUE	reported	igd	0.0749	0.0266951063891358	50.8227508808207
265	2.298e-10	6	32782605	1855	-0.2405	0.03772	ebi-a-GCST90001530	rs2071473	T	C	0.3892	Monocytic Myeloid-Derived Suppressor Cells Absolute Count || id:ebi-a-GCST90001530	TRUE	reported	igd	0.3892	0.02749995714648	52.3983736215657
266	8.9929e-20	6	32594188	1855	0.3668	0.03985	ebi-a-GCST90001530	rs9271768	G	A	0.4372	Monocytic Myeloid-Derived Suppressor Cells Absolute Count || id:ebi-a-GCST90001530	TRUE	reported	igd	0.4372	0.0662098938643968	131.385985484955
267	5.45632e-26	6	32561424	1855	0.4161	0.03887	ebi-a-GCST90001530	rs9270591	T	C	0.5755	Monocytic Myeloid-Derived Suppressor Cells Absolute Count || id:ebi-a-GCST90001530	TRUE	reported	igd	0.4245	0.084595731436395	171.242254089127
268	1.71712e-28	19	51737991	1855	-0.4306	0.03825	ebi-a-GCST90001530	rs1354106	G	T	0.2237	Monocytic Myeloid-Derived Suppressor Cells Absolute Count || id:ebi-a-GCST90001530	TRUE	reported	igd	0.2237	0.0643981834479032	127.543397006989
269	5.44252e-14	19	33754548	1856	-0.5108	0.06739	ebi-a-GCST90001531	rs78744187	T	C	0.0673	CD33dim HLA DR- Absolute Count || id:ebi-a-GCST90001531	TRUE	reported	igd	0.0673	0.0327558454872288	62.7859442209949
270	3.74283e-33	19	51736383	1856	-0.4747	0.0388	ebi-a-GCST90001531	rs33978622	C	G	0.215	CD33dim HLA DR- Absolute Count || id:ebi-a-GCST90001531	TRUE	reported	igd	0.215	0.0760635473795	152.631511010981
271	7.50931e-35	19	51727962	1857	-0.4855	0.03861	ebi-a-GCST90001532	rs3865444	A	C	0.2132	Basophil Absolute Count || id:ebi-a-GCST90001532	TRUE	reported	igd	0.2132	0.07907879005208	159.287411302976
272	9.45584e-14	19	33754548	1857	-0.5045	0.06722	ebi-a-GCST90001532	rs78744187	T	C	0.0673	Basophil Absolute Count || id:ebi-a-GCST90001532	TRUE	reported	igd	0.0673	0.031952833603755	61.2289446139485
273	1.36994e-13	19	51574038	1857	-0.2756	0.03696	ebi-a-GCST90001533	rs7351079	G	A	0.2722	Basophil %CD33dim HLA DR- CD66b- || id:ebi-a-GCST90001533	TRUE	reported	igd	0.2722	0.0300946013127552	57.5576602735896
274	1.14393e-40	19	51727962	1857	-0.5183	0.03788	ebi-a-GCST90001533	rs3865444	A	C	0.2132	Basophil %CD33dim HLA DR- CD66b- || id:ebi-a-GCST90001533	TRUE	reported	igd	0.2132	0.0901247275711328	183.740974956017
275	3.85398e-08	19	8786913	1857	0.2541	0.04602	ebi-a-GCST90001533	rs4499342	T	C	0.1527	Basophil %CD33dim HLA DR- CD66b- || id:ebi-a-GCST90001533	TRUE	reported	igd	0.1527	0.0167076577077102	31.5193190415284
276	1.181e-08	12	112007756	3395	-0.1619	0.02833	ebi-a-GCST90001534	rs653178	T	C	0.5287	CD45RA- CD4+ T cell Absolute Count || id:ebi-a-GCST90001534	TRUE	reported	igd	0.4713	0.0130626245179182	44.908102672317
277	3.92202e-08	2	39112166	3427	0.1345	0.02443	ebi-a-GCST90001535	rs11124653	A	C	0.5909	CD45RA- CD4+ T cell %CD4+ T cell || id:ebi-a-GCST90001535	TRUE	reported	igd	0.4091	0.008746172402795	30.2199493667381
278	3.13112e-13	2	38897249	3427	-0.1902	0.02599	ebi-a-GCST90001535	rs12712610	G	A	0.2969	CD45RA- CD4+ T cell %CD4+ T cell || id:ebi-a-GCST90001535	TRUE	reported	igd	0.2969	0.0151035249173112	52.5228530617371
279	7.82492e-10	2	38897249	3427	-0.1632	0.02646	ebi-a-GCST90001536	rs12712610	G	A	0.2969	CD45RA- CD4+ T cell %T cell || id:ebi-a-GCST90001536	TRUE	reported	igd	0.2969	0.0111198159747072	38.5136342386228
280	2.98497e-09	12	111884608	3395	-0.1609	0.02705	ebi-a-GCST90001537	rs3184504	C	T	0.5292	Central Memory CD4+ T cell Absolute Count || id:ebi-a-GCST90001537	TRUE	reported	igd	0.4708	0.0129002573300832	44.3426041248691
281	1.82096e-11	2	38897810	3427	-0.1726	0.0256	ebi-a-GCST90001538	rs6751481	C	T	0.4704	Central Memory CD4+ T cell %CD4+ T cell || id:ebi-a-GCST90001538	TRUE	reported	igd	0.4704	0.0148431770554368	51.6038464443866
282	9.33039e-11	6	32415080	3395	-0.2185	0.03362	ebi-a-GCST90001540	rs3129891	A	G	0.2239	Naive CD4+ T cell Absolute Count || id:ebi-a-GCST90001540	TRUE	reported	igd	0.2239	0.016592226028755	57.2472827708314
283	2.6212e-13	6	32594275	3395	0.2514	0.03424	ebi-a-GCST90001540	rs9271772	A	G	0.7751	Naive CD4+ T cell Absolute Count || id:ebi-a-GCST90001540	TRUE	reported	igd	0.2249	0.0220347300703608	76.4483580629741
284	1.17501e-08	2	38897249	3427	0.1457	0.02548	ebi-a-GCST90001541	rs12712610	G	A	0.2969	Naive CD4+ T cell %CD4+ T cell || id:ebi-a-GCST90001541	TRUE	reported	igd	0.2969	0.0088629111332222	30.6269142505737
285	8.06102e-09	6	32585071	3427	-0.2104	0.03639	ebi-a-GCST90001541	rs113243185	C	G	0.1996	Naive CD4+ T cell %CD4+ T cell || id:ebi-a-GCST90001541	TRUE	reported	igd	0.1996	0.0141445483173888	49.1401431156798
286	3.59832e-12	6	32589978	3427	0.2324	0.03331	ebi-a-GCST90001541	rs9271536	T	A	0.7798	Naive CD4+ T cell %CD4+ T cell || id:ebi-a-GCST90001541	TRUE	reported	igd	0.2202	0.0185482434974592	64.7283308200318
287	1.244e-08	2	118599600	3395	-0.1485	0.02603	ebi-a-GCST90001542	rs6729741	T	A	0.5459	Effector Memory CD4+ T cell Absolute Count || id:ebi-a-GCST90001542	TRUE	reported	igd	0.4541	0.010933205198355	37.506430741574
288	2.12202e-08	6	32561743	3427	-0.2068	0.03683	ebi-a-GCST90001543	rs9270601	C	G	0.796	Effector Memory CD4+ T cell %CD4+ T cell || id:ebi-a-GCST90001543	TRUE	reported	igd	0.204	0.01388910623232	48.2402021378573
289	3.34804e-10	6	32383138	3427	0.2111	0.03351	ebi-a-GCST90001543	rs4959028	G	A	0.2288	Effector Memory CD4+ T cell %CD4+ T cell || id:ebi-a-GCST90001543	TRUE	reported	igd	0.2288	0.0157264067197952	54.7235477849143
290	8.18898e-09	6	32585071	3427	0.2134	0.03693	ebi-a-GCST90001544	rs113243185	C	G	0.1996	Effector Memory CD4+ T cell %T cell || id:ebi-a-GCST90001544	TRUE	reported	igd	0.1996	0.0145507856385408	50.5723076194188
291	1.547e-08	6	31505724	3427	0.2376	0.0419	ebi-a-GCST90001544	rs9267484	T	A	0.1729	Effector Memory CD4+ T cell %T cell || id:ebi-a-GCST90001544	TRUE	reported	igd	0.1729	0.0161464065130368	56.2090159280227
292	2.95393e-12	6	32589978	3427	-0.2368	0.0338	ebi-a-GCST90001544	rs9271536	T	A	0.7798	Effector Memory CD4+ T cell %T cell || id:ebi-a-GCST90001544	TRUE	reported	igd	0.2202	0.0192572353118208	67.2511012242405
293	1.25701e-08	12	10583297	3427	-0.1686	0.02956	ebi-a-GCST90001544	rs2981595	A	G	0.8064	Effector Memory CD4+ T cell %T cell || id:ebi-a-GCST90001544	TRUE	reported	igd	0.1936	0.0088756671725568	30.6713891074447
294	1.22301e-10	2	38897249	3395	0.183	0.02834	ebi-a-GCST90001545	rs12712610	G	A	0.2966	Terminally Differentiated CD4+ T cell Absolute Count || id:ebi-a-GCST90001545	TRUE	reported	igd	0.2966	0.01397351565432	48.0840417248733
295	2.256e-09	6	32589982	3395	-0.1866	0.03113	ebi-a-GCST90001545	rs9271537	T	C	0.633	Terminally Differentiated CD4+ T cell Absolute Count || id:ebi-a-GCST90001545	TRUE	reported	igd	0.367	0.01617793360632	55.7943662795205
296	4.89215e-13	2	38895920	3427	0.2065	0.02846	ebi-a-GCST90001546	rs13024840	A	T	0.2578	Terminally Differentiated CD4+ T cell %CD4+ T cell || id:ebi-a-GCST90001546	TRUE	reported	igd	0.2578	0.01631826459102	56.8172145648373
297	7.9378e-17	6	32589978	3427	-0.2806	0.03351	ebi-a-GCST90001546	rs9271536	T	A	0.7798	Terminally Differentiated CD4+ T cell %CD4+ T cell || id:ebi-a-GCST90001546	TRUE	reported	igd	0.2202	0.0270399493977312	95.1856416200254
298	2.87607e-14	6	32585071	3427	0.2773	0.03632	ebi-a-GCST90001546	rs113243185	C	G	0.1996	Terminally Differentiated CD4+ T cell %CD4+ T cell || id:ebi-a-GCST90001546	TRUE	reported	igd	0.1996	0.0245695584543072	86.2703624183132
299	1.37199e-10	6	31159546	3427	0.307	0.04769	ebi-a-GCST90001546	rs62400929	G	A	0.1087	Terminally Differentiated CD4+ T cell %CD4+ T cell || id:ebi-a-GCST90001546	TRUE	reported	igd	0.1087	0.01826249866638	63.7126093761144
300	5.22878e-13	2	38895920	3427	0.2049	0.02827	ebi-a-GCST90001547	rs13024840	A	T	0.2578	Terminally Differentiated CD4+ T cell %T cell || id:ebi-a-GCST90001547	TRUE	reported	igd	0.2578	0.0160663704136632	55.9258439920698
301	1.996e-08	6	31392047	3427	0.2185	0.03884	ebi-a-GCST90001547	rs9501107	T	G	0.1503	Terminally Differentiated CD4+ T cell %T cell || id:ebi-a-GCST90001547	TRUE	reported	igd	0.1503	0.012194316901395	42.2811248223085
302	2.55094e-11	6	31159546	3427	0.3169	0.04734	ebi-a-GCST90001547	rs62400929	G	A	0.1087	Terminally Differentiated CD4+ T cell %T cell || id:ebi-a-GCST90001547	TRUE	reported	igd	0.1087	0.0194593318623582	67.970879530334
303	3.30065e-18	6	32589978	3427	-0.291	0.03325	ebi-a-GCST90001547	rs9271536	T	A	0.7798	Terminally Differentiated CD4+ T cell %T cell || id:ebi-a-GCST90001547	TRUE	reported	igd	0.2202	0.02908148096952	102.587467813537
304	3.27793e-15	6	32585071	3427	0.2854	0.03605	ebi-a-GCST90001547	rs113243185	C	G	0.1996	Terminally Differentiated CD4+ T cell %T cell || id:ebi-a-GCST90001547	TRUE	reported	igd	0.1996	0.0260258876181888	91.5205691394732
305	1.85601e-08	2	111615015	3395	0.1004	0.0178	ebi-a-GCST90001551	rs4849134	G	A	0.6455	Naive CD8+ T cell Absolute Count || id:ebi-a-GCST90001551	TRUE	reported	igd	0.3545	0.00461328098552	15.7254081100932
306	4.32504e-10	6	32501393	3395	0.2077	0.03317	ebi-a-GCST90001551	rs72851020	T	C	0.7906	Naive CD8+ T cell Absolute Count || id:ebi-a-GCST90001551	TRUE	reported	igd	0.2094	0.0142835604158712	49.1663916161304
307	4.56405e-08	2	237034061	3427	-0.1062	0.01937	ebi-a-GCST90001552	rs1064086	A	G	0.328	Naive CD8+ T cell %CD8+ T cell || id:ebi-a-GCST90001552	TRUE	reported	igd	0.328	0.00497189726208	17.1138363587598
308	2.66299e-08	2	111610816	3427	0.1206	0.02163	ebi-a-GCST90001553	rs10183338	T	G	0.1892	Naive CD8+ T cell %T cell || id:ebi-a-GCST90001553	TRUE	reported	igd	0.1892	0.0044623073860992	15.351907728638
309	2.713e-09	6	31360602	3427	0.3952	0.06626	ebi-a-GCST90001553	rs116562707	G	A	0.0191	Naive CD8+ T cell %T cell || id:ebi-a-GCST90001553	TRUE	reported	igd	0.0191	0.0058522378583552	20.1619069399572
310	1.62499e-08	6	31206206	3395	0.1803	0.03185	ebi-a-GCST90001554	rs3130685	T	C	0.3439	Effector Memory CD8+ T cell Absolute Count || id:ebi-a-GCST90001554	TRUE	reported	igd	0.3439	0.0146697820885422	50.5156238199288
311	2.38891e-30	2	38925155	3427	-0.2549	0.02205	ebi-a-GCST90001555	rs11896593	C	G	0.3707	Effector Memory CD8+ T cell %CD8+ T cell || id:ebi-a-GCST90001555	TRUE	reported	igd	0.3707	0.0303144703271102	107.07291971798
312	9.44496e-13	2	38899155	3427	-0.16	0.02234	ebi-a-GCST90001555	rs28578699	C	A	0.3669	Effector Memory CD8+ T cell %CD8+ T cell || id:ebi-a-GCST90001555	TRUE	reported	igd	0.3669	0.011893	41.2236620255836
313	1.18713e-11	2	38887964	3427	0.1775	0.02609	ebi-a-GCST90001556	rs58905133	G	A	0.3528	Effector Memory CD8+ T cell %T cell || id:ebi-a-GCST90001556	TRUE	reported	igd	0.3528	0.0143878	49.9975003416652
314	1.4471e-11	2	38897781	3395	0.1912	0.02822	ebi-a-GCST90001557	rs6707421	G	A	0.3009	Terminally Differentiated CD8+ T cell Absolute Count || id:ebi-a-GCST90001557	TRUE	reported	igd	0.3009	0.0153803869337472	53.0008260791092
315	8.63774e-28	2	38921934	3395	0.2816	0.02555	ebi-a-GCST90001557	rs7583259	G	C	0.5024	Terminally Differentiated CD8+ T cell Absolute Count || id:ebi-a-GCST90001557	TRUE	reported	igd	0.4976	0.0396483664805888	140.080885764348
316	1.20587e-19	2	38897781	3427	0.246	0.02696	ebi-a-GCST90001558	rs6707421	G	A	0.3011	Terminally Differentiated CD8+ T cell %CD8+ T cell || id:ebi-a-GCST90001558	TRUE	reported	igd	0.3011	0.02546982763128	89.514067507115
317	4.97279e-11	2	38431267	3427	-0.3142	0.04765	ebi-a-GCST90001558	rs79827501	T	G	0.0732	Terminally Differentiated CD8+ T cell %CD8+ T cell || id:ebi-a-GCST90001558	TRUE	reported	igd	0.0732	0.0133948996153728	46.5003993642102
318	2.38891e-46	2	38921934	3427	0.352	0.02426	ebi-a-GCST90001558	rs7583259	G	C	0.5023	Terminally Differentiated CD8+ T cell %CD8+ T cell || id:ebi-a-GCST90001558	TRUE	reported	igd	0.4977	0.06195068909568	226.193983286606
319	5.06058e-33	2	38921934	3427	0.3014	0.02491	ebi-a-GCST90001559	rs7583259	G	C	0.5023	Terminally Differentiated CD8+ T cell %T cell || id:ebi-a-GCST90001559	TRUE	reported	igd	0.4977	0.0454200188920632	162.965458928608
320	1.02707e-12	2	38897781	3427	0.1972	0.02757	ebi-a-GCST90001559	rs6707421	G	A	0.3011	Terminally Differentiated CD8+ T cell %T cell || id:ebi-a-GCST90001559	TRUE	reported	igd	0.3011	0.0163670199906272	56.9897966082471
321	3.30598e-18	2	38925155	3395	0.197	0.02252	ebi-a-GCST90001560	rs11896593	C	G	0.371	CD45RA+ CD8+ T cell Absolute Count || id:ebi-a-GCST90001560	TRUE	reported	igd	0.371	0.0181129	62.5906252805571
322	1.47901e-08	6	32666960	3395	-0.1586	0.02793	ebi-a-GCST90001560	rs114968045	C	T	0.2996	CD45RA+ CD8+ T cell Absolute Count || id:ebi-a-GCST90001560	TRUE	reported	igd	0.2996	0.0105566058835328	36.2007205018649
323	1.222e-09	6	32602482	3395	0.1747	0.02866	ebi-a-GCST90001560	rs3104369	C	T	0.7732	CD45RA+ CD8+ T cell Absolute Count || id:ebi-a-GCST90001560	TRUE	reported	igd	0.2268	0.0107041133955168	36.7120264450354
324	1.04112e-33	2	38925155	3427	0.2701	0.02208	ebi-a-GCST90001561	rs11896593	C	G	0.3707	CD45RA+ CD8+ T cell %CD8+ T cell || id:ebi-a-GCST90001561	TRUE	reported	igd	0.3707	0.0340376432267102	120.686823077562
325	9.92887e-15	2	38899155	3427	0.174	0.02238	ebi-a-GCST90001561	rs28578699	C	A	0.3669	CD45RA+ CD8+ T cell %CD8+ T cell || id:ebi-a-GCST90001561	TRUE	reported	igd	0.3669	0.01406528438328	48.8608406314211
326	8.10588e-11	2	38897781	3427	0.1592	0.02442	ebi-a-GCST90001562	rs6707421	G	A	0.3011	CD45RA+ CD8+ T cell %T cell || id:ebi-a-GCST90001562	TRUE	reported	igd	0.3011	0.0106669907491712	36.9283577665897
327	1.63606e-26	2	38921934	3427	0.2378	0.02213	ebi-a-GCST90001562	rs7583259	G	C	0.5023	CD45RA+ CD8+ T cell %T cell || id:ebi-a-GCST90001562	TRUE	reported	igd	0.4977	0.0282738217132728	99.6554806609166
328	1.652e-08	6	31417540	3427	0.1499	0.02649	ebi-a-GCST90001562	rs2596459	T	G	0.5099	CD45RA+ CD8+ T cell %T cell || id:ebi-a-GCST90001562	TRUE	reported	igd	0.4901	0.0112306004286398	38.9016958704083
329	6.09902e-09	6	31320654	3427	-0.1522	0.02611	ebi-a-GCST90001568	rs2523614	C	T	0.2642	Naive CD4-CD8- T cell %T cell || id:ebi-a-GCST90001568	TRUE	reported	igd	0.2642	0.0090064138113248	31.1273127633689
330	4.71498e-08	1	157954450	3395	0.4732	0.08644	ebi-a-GCST90001569	rs111902980	A	G	0.0193	Effector Memory CD4-CD8- T cell Absolute Count || id:ebi-a-GCST90001569	TRUE	reported	igd	0.0193	0.0084764294535648	29.0063958036774
331	5.45205e-09	2	87047145	3395	0.177	0.03027	ebi-a-GCST90001569	rs6710361	A	G	0.1985	Effector Memory CD4-CD8- T cell Absolute Count || id:ebi-a-GCST90001569	TRUE	reported	igd	0.1985	0.0099687468195	34.1645355638049
332	1.84599e-08	6	102294761	3395	0.3984	0.07064	ebi-a-GCST90001569	rs139249541	G	A	0.0314	Effector Memory CD4-CD8- T cell Absolute Count || id:ebi-a-GCST90001569	TRUE	reported	igd	0.0314	0.0096547885774848	33.0780593126228
333	2.837e-09	17	33794697	3395	0.1522	0.02556	ebi-a-GCST90001569	rs9896155	G	A	0.6739	Effector Memory CD4-CD8- T cell Absolute Count || id:ebi-a-GCST90001569	TRUE	reported	igd	0.3261	0.0101813544178872	34.9006716473553
334	2.64899e-08	1	157954450	3427	0.5134	0.09207	ebi-a-GCST90001570	rs111902980	A	G	0.0193	Effector Memory CD4-CD8- T cell %CD4-CD8- T cell || id:ebi-a-GCST90001570	TRUE	reported	igd	0.0193	0.0099778095153912	34.5184157675162
335	1.08993e-14	2	38920621	3427	-0.2034	0.0262	ebi-a-GCST90001570	rs6729180	T	C	0.3844	Effector Memory CD4-CD8- T cell %CD4-CD8- T cell || id:ebi-a-GCST90001570	TRUE	reported	igd	0.3844	0.0195800538999168	68.4009794720856
336	3.31597e-08	8	135490341	3427	0.2343	0.04232	ebi-a-GCST90001570	rs116877116	A	G	0.1008	Effector Memory CD4-CD8- T cell %CD4-CD8- T cell || id:ebi-a-GCST90001570	TRUE	reported	igd	0.1008	0.0099515654396928	34.4267113013365
337	5.06058e-11	2	87021659	3427	0.2019	0.03063	ebi-a-GCST90001571	rs34546581	A	G	0.1923	Effector Memory CD4-CD8- T cell %T cell || id:ebi-a-GCST90001571	TRUE	reported	igd	0.1923	0.0126628656947262	43.9265510204416
338	4.23545e-11	6	102272234	3427	0.4707	0.07114	ebi-a-GCST90001571	rs13210358	T	C	0.0312	Effector Memory CD4-CD8- T cell %T cell || id:ebi-a-GCST90001571	TRUE	reported	igd	0.0312	0.0133939019829888	46.496889066406
339	2.83498e-09	6	100774499	3427	0.3476	0.05835	ebi-a-GCST90001571	rs113500908	T	C	0.0449	Effector Memory CD4-CD8- T cell %T cell || id:ebi-a-GCST90001571	TRUE	reported	igd	0.0449	0.0103629813671648	35.8648782475545
340	8.39267e-14	2	38920621	3395	0.1948	0.026	ebi-a-GCST90001572	rs6729180	T	C	0.3848	Terminally Differentiated CD4-CD8- T cell Absolute Count || id:ebi-a-GCST90001572	TRUE	reported	igd	0.3848	0.0179663266285568	62.0750060854949
341	1.02991e-11	6	32584894	3395	-0.2535	0.03713	ebi-a-GCST90001572	rs508318	A	G	0.2022	Terminally Differentiated CD4-CD8- T cell Absolute Count || id:ebi-a-GCST90001572	TRUE	reported	igd	0.2022	0.02073295028142	71.836278291069
342	1.30497e-12	6	32586382	3395	-0.2671	0.03751	ebi-a-GCST90001572	rs61126090	G	A	0.1973	Terminally Differentiated CD4-CD8- T cell Absolute Count || id:ebi-a-GCST90001572	TRUE	reported	igd	0.1973	0.0225973816192622	78.4455805542864
343	1.256e-08	2	38897249	3427	0.1603	0.0281	ebi-a-GCST90001573	rs12712610	G	A	0.2969	Terminally Differentiated CD4-CD8- T cell %CD4-CD8- T cell || id:ebi-a-GCST90001573	TRUE	reported	igd	0.2969	0.0107281376179502	37.1423394707745
344	7.89587e-18	2	38921934	3427	0.22	0.02544	ebi-a-GCST90001573	rs7583259	G	C	0.5023	Terminally Differentiated CD4-CD8- T cell %CD4-CD8- T cell || id:ebi-a-GCST90001573	TRUE	reported	igd	0.4977	0.0241995	84.9387196747899
345	1.77501e-14	2	38920621	3427	0.202	0.02624	ebi-a-GCST90001574	rs6729180	T	C	0.3844	Terminally Differentiated CD4-CD8- T cell %T cell || id:ebi-a-GCST90001574	TRUE	reported	igd	0.3844	0.01931144291712	67.4441355651978
346	4.74602e-09	2	87035076	3427	0.1903	0.03241	ebi-a-GCST90001574	rs6755452	G	T	0.1886	Terminally Differentiated CD4-CD8- T cell %T cell || id:ebi-a-GCST90001574	TRUE	reported	igd	0.1886	0.0110836872825272	38.3870995497483
347	1.09099e-09	6	32586383	3427	-0.2109	0.0345	ebi-a-GCST90001574	rs28383283	T	C	0.281	Terminally Differentiated CD4-CD8- T cell %T cell || id:ebi-a-GCST90001574	TRUE	reported	igd	0.281	0.01797290858718	62.6838225231959
348	1.81001e-08	6	32545293	3427	0.2271	0.04024	ebi-a-GCST90001574	rs9269614	G	A	0.7677	Terminally Differentiated CD4-CD8- T cell %T cell || id:ebi-a-GCST90001574	TRUE	reported	igd	0.2323	0.0183952211991822	64.184317321853
349	1.97301e-08	6	32584977	3427	-0.2092	0.03717	ebi-a-GCST90001574	rs113016235	G	T	0.1994	Terminally Differentiated CD4-CD8- T cell %T cell || id:ebi-a-GCST90001574	TRUE	reported	igd	0.1994	0.0139731427486592	48.5362174084865
350	2.197e-08	17	4224639	3427	-0.1391	0.0248	ebi-a-GCST90001575	rs66679234	T	C	0.4246	Naive CD4+ T cell %T cell || id:ebi-a-GCST90001575	TRUE	reported	igd	0.4246	0.0094544028386808	32.690397913311
351	9.20195e-09	5	158317602	3656	-0.2625	0.04559	ebi-a-GCST90001577	rs75512885	A	T	0.0788	Transitional B cell Absolute Count || id:ebi-a-GCST90001577	TRUE	reported	igd	0.0788	0.0100039	36.9235807667099
352	4.05882e-46	1	161528012	3629	-0.4648	0.03214	ebi-a-GCST90001579	rs147174426	T	A	0.1717	CD14- CD16+ monocyte Absolute Count || id:ebi-a-GCST90001579	TRUE	reported	igd	0.1717	0.0614497599881088	237.470803346709
353	7.587e-10	1	161194400	3629	0.1649	0.02672	ebi-a-GCST90001580	rs3829793	G	C	0.3147	CD14+ CD16+ monocyte Absolute Count || id:ebi-a-GCST90001580	TRUE	reported	igd	0.3147	0.0117286703947182	43.0447451497287
354	2.24698e-10	1	161937774	3629	-0.3061	0.04812	ebi-a-GCST90001580	rs71639910	A	G	0.0704	CD14+ CD16+ monocyte Absolute Count || id:ebi-a-GCST90001580	TRUE	reported	igd	0.0704	0.0122638104393728	45.033118087322
355	1.55597e-113	1	161526397	3629	-0.6399	0.02726	ebi-a-GCST90001580	rs71632979	G	A	0.2479	CD14+ CD16+ monocyte Absolute Count || id:ebi-a-GCST90001580	TRUE	reported	igd	0.2479	0.152688500985872	653.598108511593
356	9.29394e-24	1	161510516	3629	0.3274	0.03235	ebi-a-GCST90001581	rs144126567	G	C	0.1737	CD14- CD16- Absolute Count || id:ebi-a-GCST90001581	TRUE	reported	igd	0.1737	0.0307698172608312	115.145121553719
357	2.044e-08	1	227562378	3629	-0.2609	0.04641	ebi-a-GCST90001581	rs3014270	T	C	0.0743	CD14- CD16- Absolute Count || id:ebi-a-GCST90001581	TRUE	reported	igd	0.0743	0.0093634787961662	34.282339553184
358	6.34805e-09	7	92408370	3629	-0.1786	0.03068	ebi-a-GCST90001581	rs445	T	C	0.1941	CD14- CD16- Absolute Count || id:ebi-a-GCST90001581	TRUE	reported	igd	0.1941	0.0099792889072248	36.559720883569
359	6.7936e-12	12	69744014	3629	0.3084	0.0448	ebi-a-GCST90001581	rs1800973	A	C	0.0798	CD14- CD16- Absolute Count || id:ebi-a-GCST90001581	TRUE	reported	igd	0.0798	0.0139683096749952	51.3807615802983
360	9.91791e-10	2	182323766	3629	0.1517	0.02476	ebi-a-GCST90001582	rs1375493	A	G	0.3781	CD14+ CD16- monocyte Absolute Count || id:ebi-a-GCST90001582	TRUE	reported	igd	0.3781	0.0108225198592542	39.6827468453182
361	1.36301e-09	7	92408370	3629	-0.1822	0.02999	ebi-a-GCST90001582	rs445	T	C	0.1941	CD14+ CD16- monocyte Absolute Count || id:ebi-a-GCST90001582	TRUE	reported	igd	0.1941	0.0103856440087992	38.064050497919
362	1.16001e-09	9	113901309	3629	-0.1487	0.02438	ebi-a-GCST90001582	rs2418135	A	G	0.5236	CD14+ CD16- monocyte Absolute Count || id:ebi-a-GCST90001582	TRUE	reported	igd	0.4764	0.0110312143462752	40.4564987432771
363	1.76799e-08	9	113902881	3629	-0.1378	0.0244	ebi-a-GCST90001583	rs12346499	T	C	0.5233	Monocyte Absolute Count || id:ebi-a-GCST90001583	TRUE	reported	igd	0.4767	0.0094738022973048	34.6901283499804
364	6.64049e-45	1	161528012	3629	-0.4529	0.03177	ebi-a-GCST90001584	rs147174426	T	A	0.1717	CD14- CD16+ monocyte %monocyte || id:ebi-a-GCST90001584	TRUE	reported	igd	0.1717	0.0583435154296302	224.723064016085
365	5.41003e-09	15	80263217	3629	-0.1739	0.02973	ebi-a-GCST90001584	rs3826007	T	C	0.2136	CD14- CD16+ monocyte %monocyte || id:ebi-a-GCST90001584	TRUE	reported	igd	0.2136	0.0101595369187968	37.2268479404979
366	6.142e-10	1	161194400	3629	0.1677	0.02704	ebi-a-GCST90001585	rs3829793	G	C	0.3147	CD14+ CD16+ monocyte %monocyte || id:ebi-a-GCST90001585	TRUE	reported	igd	0.3147	0.0121303573669278	44.537056582261
367	4.583e-09	1	161937774	3629	-0.2863	0.04872	ebi-a-GCST90001585	rs71639910	A	G	0.0704	CD14+ CD16+ monocyte %monocyte || id:ebi-a-GCST90001585	TRUE	reported	igd	0.0704	0.0107285607790592	39.3344924384875
368	1.40605e-134	1	161526397	3629	-0.7013	0.02722	ebi-a-GCST90001585	rs71632979	G	A	0.2479	CD14+ CD16+ monocyte %monocyte || id:ebi-a-GCST90001585	TRUE	reported	igd	0.2479	0.183395970333694	814.565150593397
369	8.34257e-67	1	161528012	3629	0.5558	0.03153	ebi-a-GCST90001586	rs147174426	T	A	0.1717	CD14+ CD16- monocyte %monocyte || id:ebi-a-GCST90001586	TRUE	reported	igd	0.1717	0.0878668458953208	349.393121638197
370	1.77301e-08	1	166026114	3629	-0.254	0.04499	ebi-a-GCST90001586	rs74975395	T	C	0.081	CD14+ CD16- monocyte %monocyte || id:ebi-a-GCST90001586	TRUE	reported	igd	0.081	0.00960501	35.1752409736141
371	1.45399e-08	1	166026114	3629	0.2556	0.045	ebi-a-GCST90001587	rs74975395	T	C	0.081	CD16+ monocyte %monocyte || id:ebi-a-GCST90001587	TRUE	reported	igd	0.081	0.00972640221408	35.6241556973173
372	1.11789e-64	1	161528012	3629	-0.5472	0.03158	ebi-a-GCST90001587	rs147174426	T	A	0.1717	CD16+ monocyte %monocyte || id:ebi-a-GCST90001587	TRUE	reported	igd	0.1717	0.0851687218280448	337.665492469372
373	1.43186e-16	13	108993494	3653	-0.2201	0.02651	ebi-a-GCST90001588	rs12874404	G	A	0.3195	T/B cell || id:ebi-a-GCST90001588	TRUE	reported	igd	0.3195	0.021065369086395	78.5646560104336
374	2.18198e-10	17	2716155	3653	0.1572	0.02469	ebi-a-GCST90001588	rs9892810	C	T	0.597	T/B cell || id:ebi-a-GCST90001588	TRUE	reported	igd	0.403	0.01189089259488	43.936088169368
375	1.81301e-08	17	38125346	3653	-0.1467	0.026	ebi-a-GCST90001588	rs3894193	G	C	0.467	T/B cell || id:ebi-a-GCST90001588	TRUE	reported	igd	0.467	0.01071357250158	39.5388555993618
376	2.39299e-08	6	31388449	3652	0.1905	0.03406	ebi-a-GCST90001589	rs73402222	C	T	0.3456	CD4+/CD8+ T cell || id:ebi-a-GCST90001589	TRUE	reported	igd	0.3456	0.01641485233152	60.9141070827172
377	7.66126e-12	12	111884608	3652	-0.1838	0.02676	ebi-a-GCST90001590	rs3184504	C	T	0.5305	CD4+ T cell Absolute Count || id:ebi-a-GCST90001590	TRUE	reported	igd	0.4695	0.01682836777038	62.4748928349282
378	3.5229e-11	6	31206206	3652	0.1887	0.0284	ebi-a-GCST90001592	rs3130685	T	C	0.3428	CD8+ T cell Absolute Count || id:ebi-a-GCST90001592	TRUE	reported	igd	0.3428	0.0160439819239008	59.5153979918123
379	1.42699e-09	6	32445916	3652	0.1842	0.03036	ebi-a-GCST90001592	rs28895267	T	C	0.3161	CD8+ T cell Absolute Count || id:ebi-a-GCST90001592	TRUE	reported	igd	0.3161	0.0146698727592312	54.3422291584006
380	2.756e-09	6	31388449	3668	-0.1934	0.03245	ebi-a-GCST90001593	rs73402222	C	T	0.3458	CD8+ T cell %T cell || id:ebi-a-GCST90001593	TRUE	reported	igd	0.3458	0.0169230432312032	63.1078534171986
381	3.35097e-08	11	19175633	3652	-0.4567	0.08253	ebi-a-GCST90001594	rs11025036	A	G	0.022	CD4+CD8+ T cell Absolute Count || id:ebi-a-GCST90001594	TRUE	reported	igd	0.022	0.00897539466648	33.0568891593028
382	1.033e-22	12	6900616	3652	0.273	0.02764	ebi-a-GCST90001594	rs2857229	G	A	0.2581	CD4+CD8+ T cell Absolute Count || id:ebi-a-GCST90001594	TRUE	reported	igd	0.2581	0.02854228020462	107.240202660396
383	2.86682e-11	6	100468602	3652	0.425	0.06368	ebi-a-GCST90001596	rs79251210	A	G	0.0379	CD8dim T cell Absolute Count || id:ebi-a-GCST90001596	TRUE	reported	igd	0.0379	0.0131724718875	48.7213023752352
384	8.63376e-12	6	102294761	3652	0.4806	0.07016	ebi-a-GCST90001596	rs139249541	G	A	0.0316	CD8dim T cell Absolute Count || id:ebi-a-GCST90001596	TRUE	reported	igd	0.0316	0.0141364184439168	52.3377963093579
385	2.41102e-08	17	33796260	3652	0.1339	0.02395	ebi-a-GCST90001596	rs9916629	C	T	0.5122	CD8dim T cell Absolute Count || id:ebi-a-GCST90001596	TRUE	reported	igd	0.4878	0.0089592678327672	32.9969561574812
386	2.98676e-15	6	102294761	3668	0.5664	0.07147	ebi-a-GCST90001597	rs139249541	G	A	0.0315	CD8dim T cell %T cell || id:ebi-a-GCST90001597	TRUE	reported	igd	0.0315	0.01957431909888	73.1921401227875
387	4.30725e-14	6	100526652	3668	0.4888	0.06448	ebi-a-GCST90001597	rs79086781	T	C	0.0378	CD8dim T cell %T cell || id:ebi-a-GCST90001597	TRUE	reported	igd	0.0378	0.0173799908126208	64.8419996777389
388	7.04206e-13	2	87035076	3652	0.2134	0.02962	ebi-a-GCST90001598	rs6755452	G	T	0.1925	CD4-CD8- T cell Absolute Count || id:ebi-a-GCST90001598	TRUE	reported	igd	0.1925	0.0141576799595	52.4176440813092
389	7.58805e-09	17	33794697	3652	0.1433	0.02475	ebi-a-GCST90001598	rs9896155	G	A	0.6737	CD4-CD8- T cell Absolute Count || id:ebi-a-GCST90001598	TRUE	reported	igd	0.3263	0.0090283003294718	33.2535189587434
390	2.32916e-15	2	87035076	3668	0.2426	0.03049	ebi-a-GCST90001599	rs6755452	G	T	0.1918	CD4-CD8- T cell %T cell || id:ebi-a-GCST90001599	TRUE	reported	igd	0.1918	0.0182464775734752	68.1348070124865
391	8.3299e-09	6	100468602	3668	0.3685	0.0638	ebi-a-GCST90001599	rs79251210	A	G	0.0378	CD4-CD8- T cell %T cell || id:ebi-a-GCST90001599	TRUE	reported	igd	0.0378	0.00987784330302	36.5734402608201
392	9.72299e-11	6	102294761	3668	0.4569	0.0704	ebi-a-GCST90001599	rs139249541	G	A	0.0315	CD4-CD8- T cell %T cell || id:ebi-a-GCST90001599	TRUE	reported	igd	0.0315	0.012737449952955	47.2979467572308
393	1.646e-08	6	32591976	3653	0.1945	0.03437	ebi-a-GCST90001601	rs9271629	A	C	0.7416	Lymphocyte Absolute Count || id:ebi-a-GCST90001601	TRUE	reported	igd	0.2584	0.01449877924512	53.7138279579051
394	9.39399e-09	12	111973358	3653	-0.1543	0.02682	ebi-a-GCST90001601	rs597808	G	A	0.5363	Lymphocyte Absolute Count || id:ebi-a-GCST90001601	TRUE	reported	igd	0.4637	0.0118415005816238	43.7514008622659
395	1.12199e-08	18	12394263	3669	-0.1502	0.02624	ebi-a-GCST90001602	rs77650974	A	G	0.3227	Lymphocyte %leukocyte || id:ebi-a-GCST90001602	TRUE	reported	igd	0.3227	0.0098616572003768	36.5228730073531
396	2.266e-10	6	32591976	3653	0.2148	0.03378	ebi-a-GCST90001603	rs9271629	A	C	0.7416	T cell Absolute Count || id:ebi-a-GCST90001603	TRUE	reported	igd	0.2584	0.0176831967946752	65.7235540374488
397	2.64698e-08	12	111884608	3653	-0.1468	0.02633	ebi-a-GCST90001603	rs3184504	C	T	0.5304	T cell Absolute Count || id:ebi-a-GCST90001603	TRUE	reported	igd	0.4696	0.0107352882604032	39.6198681440981
398	4.60999e-13	17	33770802	3669	-0.2345	0.03229	ebi-a-GCST90001604	rs10512469	T	C	0.1639	T cell %lymphocyte || id:ebi-a-GCST90001604	TRUE	reported	igd	0.1639	0.015071374682595	56.1124223019363
399	1.40508e-15	17	33797371	3669	0.1918	0.02391	ebi-a-GCST90001604	rs9916257	T	G	0.5685	T cell %lymphocyte || id:ebi-a-GCST90001604	TRUE	reported	igd	0.4315	0.01804839014622	67.3999064740511
400	2.72603e-08	6	102272234	3668	-0.3968	0.07123	ebi-a-GCST90001606	rs13210358	T	C	0.0315	CD4+ T cell %leukocyte || id:ebi-a-GCST90001606	TRUE	reported	igd	0.0315	0.00960690511872	35.5605409076981
401	1.163e-09	6	31206206	3668	0.1801	0.02952	ebi-a-GCST90001607	rs3130685	T	C	0.3428	CD8+ T cell %leukocyte || id:ebi-a-GCST90001607	TRUE	reported	igd	0.3428	0.0146148980212832	54.3728700976255
402	4.29339e-26	12	6900616	3668	0.2919	0.02741	ebi-a-GCST90001608	rs2857229	G	A	0.2578	CD4+CD8+ T cell %leukocyte || id:ebi-a-GCST90001608	TRUE	reported	igd	0.2578	0.0326063396893752	123.563804690293
403	5.05592e-31	2	87023103	3652	-0.364	0.03114	ebi-a-GCST90001609	rs35290870	C	G	0.1955	CD4+ CD8dim T cell Absolute Count || id:ebi-a-GCST90001609	TRUE	reported	igd	0.1955	0.0416779	158.740199909373
404	3.19227e-11	6	32383138	3652	0.2258	0.03391	ebi-a-GCST90001609	rs4959028	G	A	0.23	CD4+ CD8dim T cell Absolute Count || id:ebi-a-GCST90001609	TRUE	reported	igd	0.23	0.0180591	67.128037827988
405	3.96397e-09	6	32560262	3652	0.2152	0.03648	ebi-a-GCST90001609	rs28366280	G	A	0.2493	CD4+ CD8dim T cell Absolute Count || id:ebi-a-GCST90001609	TRUE	reported	igd	0.2493	0.0173341768871808	64.3858208457769
406	1.7049e-36	2	87023103	3668	-0.3858	0.03024	ebi-a-GCST90001610	rs35290870	C	G	0.1948	CD4+ CD8dim T cell %lymphocyte || id:ebi-a-GCST90001610	TRUE	reported	igd	0.1948	0.0466925036105088	179.558766593595
407	1.40702e-18	6	32383138	3668	0.2877	0.03253	ebi-a-GCST90001610	rs4959028	G	A	0.2297	CD4+ CD8dim T cell %lymphocyte || id:ebi-a-GCST90001610	TRUE	reported	igd	0.2297	0.0292907581212078	110.620064834776
408	6.00482e-13	6	32561743	3668	-0.2598	0.03595	ebi-a-GCST90001610	rs9270601	C	G	0.795	CD4+ CD8dim T cell %lymphocyte || id:ebi-a-GCST90001610	TRUE	reported	igd	0.205	0.0220003	82.4675387324061
409	4.76212e-36	2	87023103	3668	-0.3848	0.03036	ebi-a-GCST90001611	rs35290870	C	G	0.1948	CD4+ CD8dim T cell %leukocyte || id:ebi-a-GCST90001611	TRUE	reported	igd	0.1948	0.0464507618285568	178.583848685192
410	2.81384e-11	6	32560262	3668	0.2355	0.03527	ebi-a-GCST90001611	rs28366280	G	A	0.2492	CD4+ CD8dim T cell %leukocyte || id:ebi-a-GCST90001611	TRUE	reported	igd	0.2492	0.02075315456088	77.6934487708963
411	2.72772e-16	6	32383138	3668	0.2689	0.0327	ebi-a-GCST90001611	rs4959028	G	A	0.2297	CD4+ CD8dim T cell %leukocyte || id:ebi-a-GCST90001611	TRUE	reported	igd	0.2297	0.0255877732306622	96.2680620035087
412	5.86138e-13	6	100526652	3668	0.471	0.06515	ebi-a-GCST90001612	rs79086781	T	C	0.0378	CD8dim T cell %leukocyte || id:ebi-a-GCST90001612	TRUE	reported	igd	0.0378	0.01613722901112	60.1294035095008
413	6.09537e-13	6	102294761	3668	0.5228	0.07237	ebi-a-GCST90001612	rs139249541	G	A	0.0315	CD8dim T cell %leukocyte || id:ebi-a-GCST90001612	TRUE	reported	igd	0.0315	0.01667674669752	62.1738102783399
414	3.24489e-14	2	87035076	3668	0.2296	0.03013	ebi-a-GCST90001613	rs6755452	G	T	0.1918	CD4-CD8- T cell %leukocyte || id:ebi-a-GCST90001613	TRUE	reported	igd	0.1918	0.0163433549164032	60.9102164083304
415	2.69197e-09	6	102294761	3668	0.415	0.06958	ebi-a-GCST90001613	rs139249541	G	A	0.0315	CD4-CD8- T cell %leukocyte || id:ebi-a-GCST90001613	TRUE	reported	igd	0.0315	0.0105083944875	38.9328964253536
416	2.02302e-08	6	100468602	3668	0.3543	0.06302	ebi-a-GCST90001613	rs79251210	A	G	0.0378	CD4-CD8- T cell %leukocyte || id:ebi-a-GCST90001613	TRUE	reported	igd	0.0378	0.0091312335886968	33.7835881712182
417	2.38798e-08	17	33794697	3668	0.1408	0.02517	ebi-a-GCST90001613	rs9896155	G	A	0.6738	CD4-CD8- T cell %leukocyte || id:ebi-a-GCST90001613	TRUE	reported	igd	0.3262	0.0087146564026368	32.2287932313493
418	4.58501e-09	6	31388449	3668	-0.1904	0.03241	ebi-a-GCST90001614	rs73402222	C	T	0.3458	CD8+ and CD8dim T cell %leukocyte || id:ebi-a-GCST90001614	TRUE	reported	igd	0.3458	0.0164020983805952	61.1327988441855
419	9.08092e-10	17	33774635	3668	-0.1548	0.0252	ebi-a-GCST90001614	rs11080350	T	C	0.4017	CD8+ and CD8dim T cell %leukocyte || id:ebi-a-GCST90001614	TRUE	reported	igd	0.4017	0.0115184155608288	42.7185615905593
420	1.90414e-11	6	32501347	3650	0.3066	0.04553	ebi-a-GCST90001615	rs67851010	A	G	0.7905	TCRgd T cell Absolute Count || id:ebi-a-GCST90001615	TRUE	reported	igd	0.2095	0.03113581214142	117.233606232207
421	3.16199e-08	6	32627042	3650	-0.1947	0.03512	ebi-a-GCST90001615	rs9273390	C	G	0.1942	TCRgd T cell Absolute Count || id:ebi-a-GCST90001615	TRUE	reported	igd	0.1942	0.0118641980373048	43.8002492715286
422	2.48897e-08	6	32528414	3666	0.3943	0.07059	ebi-a-GCST90001617	rs72845743	A	G	0.415	TCRgd T cell %lymphocyte || id:ebi-a-GCST90001617	TRUE	reported	igd	0.415	0.0754896675195	299.179070340225
423	6.52529e-13	6	32503204	3580	0.3263	0.04522	ebi-a-GCST90001618	rs68174286	T	C	0.2803	HLA DR+ T cell Absolute Count || id:ebi-a-GCST90001618	TRUE	reported	igd	0.2803	0.0429574747692558	160.600851761879
424	2.585e-10	9	117649136	3580	-0.1628	0.02568	ebi-a-GCST90001618	rs2181036	C	T	0.4168	HLA DR+ T cell Absolute Count || id:ebi-a-GCST90001618	TRUE	reported	igd	0.4168	0.0128849881171968	46.7042714661944
425	3.323e-09	16	10825434	3580	-0.1472	0.02482	ebi-a-GCST90001618	rs1084559	A	G	0.602	HLA DR+ T cell Absolute Count || id:ebi-a-GCST90001618	TRUE	reported	igd	0.398	0.01038305558528	37.5403564922824
426	6.46205e-10	16	10569039	3580	-0.2015	0.03253	ebi-a-GCST90001618	rs72779785	G	A	0.1635	HLA DR+ T cell Absolute Count || id:ebi-a-GCST90001618	TRUE	reported	igd	0.1635	0.011106156754875	40.1841200047725
427	3.6166e-55	16	10970902	3580	-0.4355	0.02736	ebi-a-GCST90001618	rs3087456	A	G	0.7659	HLA DR+ T cell Absolute Count || id:ebi-a-GCST90001618	TRUE	reported	igd	0.2341	0.068011099759395	261.101516205067
428	9.31408e-09	6	32582612	3596	0.1693	0.0294	ebi-a-GCST90001619	rs3104414	A	G	0.3813	HLA DR+ T cell%T cell || id:ebi-a-GCST90001619	TRUE	reported	igd	0.3813	0.0135235538025438	49.2699572845288
429	1.45898e-09	9	117645562	3596	-0.1471	0.02426	ebi-a-GCST90001619	rs7032773	T	C	0.4182	HLA DR+ T cell%T cell || id:ebi-a-GCST90001619	TRUE	reported	igd	0.4182	0.0105296294109432	38.2462064835763
430	3.08177e-70	16	10970902	3596	-0.4611	0.02546	ebi-a-GCST90001619	rs3087456	A	G	0.7661	HLA DR+ T cell%T cell || id:ebi-a-GCST90001619	TRUE	reported	igd	0.2339	0.0761966581286718	296.438405126044
431	9.71091e-09	16	10824872	3596	-0.1328	0.02309	ebi-a-GCST90001619	rs1084560	G	A	0.5726	HLA DR+ T cell%T cell || id:ebi-a-GCST90001619	TRUE	reported	igd	0.4274	0.0086320114399232	31.293575617813
432	1.185e-09	6	32503204	3596	0.2699	0.04426	ebi-a-GCST90001620	rs68174286	T	C	0.2799	HLA DR+ T cell%lymphocyte || id:ebi-a-GCST90001620	TRUE	reported	igd	0.2799	0.0293650993261998	108.731065517116
433	5.14505e-10	9	117645562	3596	-0.1552	0.0249	ebi-a-GCST90001620	rs7032773	T	C	0.4182	HLA DR+ T cell%lymphocyte || id:ebi-a-GCST90001620	TRUE	reported	igd	0.4182	0.0117211756689408	42.6255266399006
434	3.046e-08	16	10993712	3596	-0.2598	0.0468	ebi-a-GCST90001620	rs55724950	A	G	0.0654	HLA DR+ T cell%lymphocyte || id:ebi-a-GCST90001620	TRUE	reported	igd	0.0654	0.0082510993071072	29.9011684197734
435	7.09088e-69	16	10970902	3596	-0.4689	0.02616	ebi-a-GCST90001620	rs3087456	A	G	0.7661	HLA DR+ T cell%lymphocyte || id:ebi-a-GCST90001620	TRUE	reported	igd	0.2339	0.0787963581099918	307.417489651136
436	1.096e-08	16	10651993	3596	0.4397	0.07676	ebi-a-GCST90001620	rs62029480	T	C	0.0236	HLA DR+ T cell%lymphocyte || id:ebi-a-GCST90001620	TRUE	reported	igd	0.0236	0.0089101025106272	32.3108009720556
437	2.22382e-11	6	101911859	3653	0.4706	0.07011	ebi-a-GCST90001621	rs75494211	A	G	0.0328	Natural Killer T Absolute Count || id:ebi-a-GCST90001621	TRUE	reported	igd	0.0328	0.0140515415818752	52.0333267701809
438	2.44298e-10	6	102294761	3653	0.4624	0.07284	ebi-a-GCST90001621	rs139249541	G	A	0.0316	Natural Killer T Absolute Count || id:ebi-a-GCST90001621	TRUE	reported	igd	0.0316	0.0130860178956288	48.410552695856
439	2.844e-08	8	144992862	3653	0.1387	0.02493	ebi-a-GCST90001621	rs7819099	G	A	0.5116	Natural Killer T Absolute Count || id:ebi-a-GCST90001621	TRUE	reported	igd	0.4884	0.0096136677528672	35.4402113830461
440	2.79383e-25	11	112705025	3653	-0.4086	0.03904	ebi-a-GCST90001621	rs78268116	T	C	0.1096	Natural Killer T Absolute Count || id:ebi-a-GCST90001621	TRUE	reported	igd	0.1096	0.0325853526716928	122.976350350809
441	2.78099e-08	11	112914680	3653	0.1721	0.03092	ebi-a-GCST90001621	rs12224032	G	C	0.2087	Natural Killer T Absolute Count || id:ebi-a-GCST90001621	TRUE	reported	igd	0.2087	0.0097826237654942	36.0692108874495
442	4.132e-09	17	33796260	3653	0.1457	0.02472	ebi-a-GCST90001621	rs9916629	C	T	0.5123	Natural Killer T Absolute Count || id:ebi-a-GCST90001621	TRUE	reported	igd	0.4877	0.0106078216834958	39.1443937148792
443	3.90904e-09	6	101417409	3669	0.3253	0.05512	ebi-a-GCST90001622	rs115536607	T	C	0.0545	Natural Killer T %T cell || id:ebi-a-GCST90001622	TRUE	reported	igd	0.0545	0.010905765565355	40.4323884781468
444	5.36661e-15	6	101980039	3669	0.6063	0.07722	ebi-a-GCST90001622	rs117147408	G	A	0.0275	Natural Killer T %T cell || id:ebi-a-GCST90001622	TRUE	reported	igd	0.0275	0.019661988418875	73.5465836071461
445	2.828e-10	6	100468602	3669	0.4184	0.06614	ebi-a-GCST90001622	rs79251210	A	G	0.0377	Natural Killer T %T cell || id:ebi-a-GCST90001622	TRUE	reported	igd	0.0377	0.0127017974625152	47.1767204430566
446	3.91399e-10	6	97889936	3669	0.3723	0.05934	ebi-a-GCST90001622	rs9488834	A	G	0.0465	Natural Killer T %T cell || id:ebi-a-GCST90001622	TRUE	reported	igd	0.0465	0.012291070744395	45.6322253294449
447	3.24997e-09	8	144992862	3669	0.148	0.02495	ebi-a-GCST90001622	rs7819099	G	A	0.5112	Natural Killer T %T cell || id:ebi-a-GCST90001622	TRUE	reported	igd	0.4888	0.01094650472448	40.5850977893629
448	3.41499e-08	11	112914680	3669	0.1713	0.03097	ebi-a-GCST90001622	rs12224032	G	C	0.2086	Natural Killer T %T cell || id:ebi-a-GCST90001622	TRUE	reported	igd	0.2086	0.0096884671621752	35.8752
449	1.03992e-27	11	112751407	3669	-0.435	0.03955	ebi-a-GCST90001622	rs77738700	A	G	0.1067	Natural Killer T %T cell || id:ebi-a-GCST90001622	TRUE	reported	igd	0.1067	0.0360720033795	137.226055116546
450	2.24502e-08	6	101417409	3669	0.3109	0.05547	ebi-a-GCST90001623	rs115536607	T	C	0.0545	Natural Killer T %lymphocyte || id:ebi-a-GCST90001623	TRUE	reported	igd	0.0545	0.009961608629195	36.8967700259379
451	2.20999e-09	6	97889936	3669	0.3581	0.05971	ebi-a-GCST90001623	rs9488834	A	G	0.0465	Natural Killer T %lymphocyte || id:ebi-a-GCST90001623	TRUE	reported	igd	0.0465	0.011371356834555	42.1783910476231
452	1.789e-09	6	100468602	3669	0.4014	0.06656	ebi-a-GCST90001623	rs79251210	A	G	0.0377	Natural Killer T %lymphocyte || id:ebi-a-GCST90001623	TRUE	reported	igd	0.0377	0.0116905937229432	43.3765042705816
453	3.23221e-13	6	101980039	3669	0.5685	0.07776	ebi-a-GCST90001623	rs117147408	G	A	0.0275	Natural Killer T %lymphocyte || id:ebi-a-GCST90001623	TRUE	reported	igd	0.0275	0.017286745471875	64.5055873147902
454	3.34003e-09	8	144992862	3669	0.1488	0.0251	ebi-a-GCST90001623	rs7819099	G	A	0.5112	Natural Killer T %lymphocyte || id:ebi-a-GCST90001623	TRUE	reported	igd	0.4888	0.0110651651555328	41.0299639528021
455	8.64172e-26	11	112751407	3669	-0.4214	0.03983	ebi-a-GCST90001623	rs77738700	A	G	0.1067	Natural Killer T %lymphocyte || id:ebi-a-GCST90001623	TRUE	reported	igd	0.1067	0.0338517255819512	128.483671705346
456	9.10207e-09	17	33805730	3669	0.1443	0.02505	ebi-a-GCST90001623	rs9912354	T	C	0.5271	Natural Killer T %lymphocyte || id:ebi-a-GCST90001623	TRUE	reported	igd	0.4729	0.0103806605102382	38.4651760248237
457	3.819e-08	17	33773022	3669	-0.1866	0.03387	ebi-a-GCST90001623	rs7218011	G	A	0.1634	Natural Killer T %lymphocyte || id:ebi-a-GCST90001623	TRUE	reported	igd	0.1634	0.0095196983452128	35.2442484455002
458	4.75401e-09	9	117660933	3579	-0.1511	0.02575	ebi-a-GCST90001624	rs1322067	G	A	0.4173	HLA DR+ CD4+ T cell Absolute Count || id:ebi-a-GCST90001624	TRUE	reported	igd	0.4173	0.0111033064675182	40.1624633736406
459	1.39798e-25	16	10970902	3579	-0.2926	0.02777	ebi-a-GCST90001624	rs3087456	A	G	0.766	HLA DR+ CD4+ T cell Absolute Count || id:ebi-a-GCST90001624	TRUE	reported	igd	0.234	0.03069186408288	113.260988695393
460	4.5196e-32	16	10986596	3595	-0.2989	0.02511	ebi-a-GCST90001625	rs11641185	T	C	0.7744	HLA DR+ CD4+ T cell %T cell || id:ebi-a-GCST90001625	TRUE	reported	igd	0.2256	0.0312166478604288	115.775540026375
461	1.392e-08	9	117645562	3595	-0.1334	0.02345	ebi-a-GCST90001626	rs7032773	T	C	0.4182	HLA DR+ CD4+ T cell %lymphocyte || id:ebi-a-GCST90001626	TRUE	reported	igd	0.4182	0.0086596312742112	31.3858450132854
462	1.34307e-33	16	10970902	3595	-0.3114	0.02551	ebi-a-GCST90001626	rs3087456	A	G	0.7662	HLA DR+ CD4+ T cell %lymphocyte || id:ebi-a-GCST90001626	TRUE	reported	igd	0.2338	0.0347419240553952	129.32057886061
463	5.15941e-15	6	32448398	3579	0.2434	0.03098	ebi-a-GCST90001627	rs9378213	G	T	0.3061	HLA DR+ CD8+ T cell Absolute Count || id:ebi-a-GCST90001627	TRUE	reported	igd	0.3061	0.0251669948670648	92.3464225826194
464	3.16599e-08	9	117649136	3579	-0.1446	0.02608	ebi-a-GCST90001627	rs2181036	C	T	0.4167	HLA DR+ CD8+ T cell Absolute Count || id:ebi-a-GCST90001627	TRUE	reported	igd	0.4167	0.0101644072775352	36.7314381287738
465	1.358e-10	16	10569039	3579	-0.2122	0.03296	ebi-a-GCST90001627	rs72779785	G	A	0.1636	HLA DR+ CD8+ T cell Absolute Count || id:ebi-a-GCST90001627	TRUE	reported	igd	0.1636	0.0123230462451072	44.6295079086025
466	5.57057e-52	16	10970902	3579	-0.4286	0.0278	ebi-a-GCST90001627	rs3087456	A	G	0.766	HLA DR+ CD8+ T cell Absolute Count || id:ebi-a-GCST90001627	TRUE	reported	igd	0.234	0.06585351428448	252.163899557099
467	3.78704e-11	6	32448398	3595	0.1984	0.02991	ebi-a-GCST90001628	rs9378213	G	T	0.3057	HLA DR+ CD8+ T cell %T cell || id:ebi-a-GCST90001628	TRUE	reported	igd	0.3057	0.0167092106944512	61.0563982477288
468	4.62402e-08	11	107676543	3595	-0.1295	0.02364	ebi-a-GCST90001628	rs542160	T	C	0.5089	HLA DR+ CD8+ T cell %T cell || id:ebi-a-GCST90001628	TRUE	reported	igd	0.4911	0.008382468256995	30.3728075424837
469	5.96403e-09	16	10569039	3595	-0.1852	0.03176	ebi-a-GCST90001628	rs72779785	G	A	0.1634	HLA DR+ CD8+ T cell %T cell || id:ebi-a-GCST90001628	TRUE	reported	igd	0.1634	0.0093773877191552	34.0118968184552
470	1.46893e-62	16	10970902	3595	-0.4526	0.02659	ebi-a-GCST90001628	rs3087456	A	G	0.7662	HLA DR+ CD8+ T cell %T cell || id:ebi-a-GCST90001628	TRUE	reported	igd	0.2338	0.0733914975206112	284.581514076299
471	1.10892e-12	6	32448398	3595	0.2165	0.03031	ebi-a-GCST90001629	rs9378213	G	T	0.3057	HLA DR+ CD8+ T cell %lymphocyte || id:ebi-a-GCST90001629	TRUE	reported	igd	0.3057	0.019897036701195	72.9413699829804
472	9.22784e-61	16	10970902	3595	-0.4525	0.027	ebi-a-GCST90001629	rs3087456	A	G	0.7662	HLA DR+ CD8+ T cell %lymphocyte || id:ebi-a-GCST90001629	TRUE	reported	igd	0.2338	0.0733590700395	284.445819442877
473	2.311e-09	16	10569039	3595	-0.1929	0.03221	ebi-a-GCST90001629	rs72779785	G	A	0.1634	HLA DR+ CD8+ T cell %lymphocyte || id:ebi-a-GCST90001629	TRUE	reported	igd	0.1634	0.0101733588391608	36.9285658610245
474	3.31398e-08	6	32443266	3652	0.1671	0.03018	ebi-a-GCST90001630	rs9269109	C	T	0.3642	CD8+ Natural Killer T Absolute Count || id:ebi-a-GCST90001630	TRUE	reported	igd	0.3642	0.0129313349336952	47.8177194540128
475	4.6505e-24	11	112705025	3652	-0.3964	0.0389	ebi-a-GCST90001630	rs78268116	T	C	0.1097	CD8+ Natural Killer T Absolute Count || id:ebi-a-GCST90001630	TRUE	reported	igd	0.1097	0.0306930670587872	115.577110776085
476	1.41286e-25	11	112704995	3668	-0.406	0.03854	ebi-a-GCST90001631	rs76161425	T	C	0.1088	CD8+ Natural Killer T %T cell || id:ebi-a-GCST90001631	TRUE	reported	igd	0.1088	0.03196584108032	121.056444466002
477	2.18424e-24	11	112705025	3668	-0.3961	0.03859	ebi-a-GCST90001632	rs78268116	T	C	0.1095	CD8+ Natural Killer T %lymphocyte || id:ebi-a-GCST90001632	TRUE	reported	igd	0.1095	0.030597625406595	115.711388459952
478	1.15691e-17	6	100468602	3652	0.5556	0.0646	ebi-a-GCST90001633	rs79251210	A	G	0.0379	CD8dim Natural Killer T Absolute Count || id:ebi-a-GCST90001633	TRUE	reported	igd	0.0379	0.0225119903751648	84.0611486384251
479	1.39601e-10	6	101417409	3652	0.3487	0.05419	ebi-a-GCST90001633	rs115536607	T	C	0.0548	CD8dim Natural Killer T Absolute Count || id:ebi-a-GCST90001633	TRUE	reported	igd	0.0548	0.0125961598065248	46.5624918825582
480	1.37911e-18	6	101980039	3652	0.6679	0.0755	ebi-a-GCST90001633	rs117147408	G	A	0.0277	CD8dim Natural Killer T Absolute Count || id:ebi-a-GCST90001633	TRUE	reported	igd	0.0277	0.0240288472926222	89.8646362392715
481	4.39602e-09	6	97889936	3652	0.3428	0.05826	ebi-a-GCST90001633	rs9488834	A	G	0.0465	CD8dim Natural Killer T Absolute Count || id:ebi-a-GCST90001633	TRUE	reported	igd	0.0465	0.01042042116792	38.4350466364687
482	2.69215e-16	11	112751407	3652	-0.3231	0.03929	ebi-a-GCST90001633	rs77738700	A	G	0.1069	CD8dim Natural Killer T Absolute Count || id:ebi-a-GCST90001633	TRUE	reported	igd	0.1069	0.0199334148948558	74.2367564326439
483	2.201e-09	17	33797371	3652	0.1472	0.02455	ebi-a-GCST90001633	rs9916257	T	G	0.5685	CD8dim Natural Killer T Absolute Count || id:ebi-a-GCST90001633	TRUE	reported	igd	0.4315	0.01063057815552	39.2185258720754
484	6.79047e-22	6	101980039	3668	0.7354	0.07599	ebi-a-GCST90001634	rs117147408	G	A	0.0275	CD8dim Natural Killer T %T cell || id:ebi-a-GCST90001634	TRUE	reported	igd	0.0275	0.0289267438955	109.204369963095
485	2.169e-09	6	97889936	3668	0.352	0.05867	ebi-a-GCST90001634	rs9488834	A	G	0.0465	CD8dim Natural Killer T %T cell || id:ebi-a-GCST90001634	TRUE	reported	igd	0.0465	0.0109872	40.7267301222312
486	5.80898e-20	6	100468602	3668	0.5985	0.06505	ebi-a-GCST90001634	rs79251210	A	G	0.0378	CD8dim Natural Killer T %T cell || id:ebi-a-GCST90001634	TRUE	reported	igd	0.0378	0.02605646269422	98.0785729132263
487	3.72907e-13	6	101417409	3668	0.3978	0.05455	ebi-a-GCST90001634	rs115536607	T	C	0.0545	CD8dim Natural Killer T %T cell || id:ebi-a-GCST90001634	TRUE	reported	igd	0.0545	0.01630863408798	60.7786696502142
488	3.55697e-08	8	145057868	3668	0.1399	0.02533	ebi-a-GCST90001634	rs11544989	G	A	0.6125	CD8dim Natural Killer T %T cell || id:ebi-a-GCST90001634	TRUE	reported	igd	0.3875	0.009290588496875	34.3786957447676
489	2.05779e-16	11	112751407	3668	-0.3265	0.03954	ebi-a-GCST90001634	rs77738700	A	G	0.1067	CD8dim Natural Killer T %T cell || id:ebi-a-GCST90001634	TRUE	reported	igd	0.1067	0.020321610369995	76.0443676261326
490	2.47002e-19	6	100468602	3668	0.5857	0.06479	ebi-a-GCST90001635	rs79251210	A	G	0.0378	CD8dim Natural Killer T %lymphocyte || id:ebi-a-GCST90001635	TRUE	reported	igd	0.0378	0.0249538520658168	93.8220430562221
491	3.57298e-09	6	97889936	3668	0.3457	0.05842	ebi-a-GCST90001635	rs9488834	A	G	0.0465	CD8dim Natural Killer T %lymphocyte || id:ebi-a-GCST90001635	TRUE	reported	igd	0.0465	0.010597475104995	39.2664691643418
492	1.34896e-12	6	101417409	3668	0.3865	0.05433	ebi-a-GCST90001635	rs115536607	T	C	0.0545	CD8dim Natural Killer T %lymphocyte || id:ebi-a-GCST90001635	TRUE	reported	igd	0.0545	0.015395259993875	57.321502572895
493	1.50591e-20	6	101980039	3668	0.7078	0.07572	ebi-a-GCST90001635	rs117147408	G	A	0.0275	CD8dim Natural Killer T %lymphocyte || id:ebi-a-GCST90001635	TRUE	reported	igd	0.0275	0.0267962126795	100.939717829824
494	2.551e-08	8	145057868	3668	0.1407	0.02521	ebi-a-GCST90001635	rs11544989	G	A	0.6125	CD8dim Natural Killer T %lymphocyte || id:ebi-a-GCST90001635	TRUE	reported	igd	0.3875	0.009397146346875	34.7767406287999
495	5.3765e-16	11	112751407	3668	-0.3205	0.03937	ebi-a-GCST90001635	rs77738700	A	G	0.1067	CD8dim Natural Killer T %lymphocyte || id:ebi-a-GCST90001635	TRUE	reported	igd	0.1067	0.019581583855955	73.2198469896796
496	5.79202e-09	17	33797371	3668	0.1437	0.02463	ebi-a-GCST90001635	rs9916257	T	G	0.5684	CD8dim Natural Killer T %lymphocyte || id:ebi-a-GCST90001635	TRUE	reported	igd	0.4316	0.0101316233727072	37.5226971194874
497	5.12153e-12	2	87022759	3652	0.2127	0.03071	ebi-a-GCST90001636	rs34613828	T	A	0.1952	CD4-CD8- Natural Killer T Absolute Count || id:ebi-a-GCST90001636	TRUE	reported	igd	0.1952	0.0142145382509568	52.6311927180769
498	7.12033e-13	2	87022759	3668	0.2238	0.03107	ebi-a-GCST90001637	rs34613828	T	A	0.1945	CD4-CD8- Natural Killer T %T cell || id:ebi-a-GCST90001637	TRUE	reported	igd	0.1945	0.01569406006638	58.4517697894103
499	5.29054e-18	6	100468602	3668	0.564	0.06488	ebi-a-GCST90001637	rs79251210	A	G	0.0378	CD4-CD8- Natural Killer T %T cell || id:ebi-a-GCST90001637	TRUE	reported	igd	0.0378	0.02313904102272	86.837050462229
500	1.25314e-11	6	101417409	3668	0.3694	0.05436	ebi-a-GCST90001637	rs115536607	T	C	0.0545	CD4-CD8- Natural Killer T %T cell || id:ebi-a-GCST90001637	TRUE	reported	igd	0.0545	0.01406312423342	52.2907852489366
501	2.75486e-20	6	101980039	3668	0.7037	0.07581	ebi-a-GCST90001637	rs117147408	G	A	0.0275	CD4-CD8- Natural Killer T %T cell || id:ebi-a-GCST90001637	TRUE	reported	igd	0.0275	0.026486672493875	99.7419743716193
502	8.37529e-11	6	97889936	3668	0.3806	0.05843	ebi-a-GCST90001637	rs9488834	A	G	0.0465	CD4-CD8- Natural Killer T %T cell || id:ebi-a-GCST90001637	TRUE	reported	igd	0.0465	0.01284521015118	47.7032993188816
503	2.67979e-22	11	112751407	3668	-0.3832	0.0392	ebi-a-GCST90001637	rs77738700	A	G	0.1067	CD4-CD8- Natural Killer T %T cell || id:ebi-a-GCST90001637	TRUE	reported	igd	0.1067	0.0279925685164928	105.576102463373
504	3.04229e-12	2	87022759	3668	0.2167	0.03095	ebi-a-GCST90001638	rs34613828	T	A	0.1945	CD4-CD8- Natural Killer T %lymphocyte || id:ebi-a-GCST90001638	TRUE	reported	igd	0.1945	0.014714075113155	54.7473560743509
505	2.386e-10	6	97889936	3668	0.3698	0.05821	ebi-a-GCST90001638	rs9488834	A	G	0.0465	CD4-CD8- Natural Killer T %lymphocyte || id:ebi-a-GCST90001638	TRUE	reported	igd	0.0465	0.01212655552302	45.0016677702356
506	6.50429e-19	6	101980039	3668	0.675	0.07557	ebi-a-GCST90001638	rs117147408	G	A	0.0275	CD4-CD8- Natural Killer T %lymphocyte || id:ebi-a-GCST90001638	TRUE	reported	igd	0.0275	0.0243702421875	91.5729631491467
507	2.39276e-17	6	100468602	3668	0.5505	0.06465	ebi-a-GCST90001638	rs79251210	A	G	0.0378	CD4-CD8- Natural Killer T %lymphocyte || id:ebi-a-GCST90001638	TRUE	reported	igd	0.0378	0.02204457826158	82.6371244645224
508	4.63554e-11	6	101417409	3668	0.3576	0.05416	ebi-a-GCST90001638	rs115536607	T	C	0.0545	CD4-CD8- Natural Killer T %lymphocyte || id:ebi-a-GCST90001638	TRUE	reported	igd	0.0545	0.01317901800672	48.9595183870589
509	7.84513e-22	11	112751407	3668	-0.3774	0.03905	ebi-a-GCST90001638	rs77738700	A	G	0.1067	CD4-CD8- Natural Killer T %lymphocyte || id:ebi-a-GCST90001638	TRUE	reported	igd	0.1067	0.0271516071135672	102.315830921003
510	1.54e-08	17	33796260	3668	0.1378	0.02431	ebi-a-GCST90001638	rs9916629	C	T	0.5123	CD4-CD8- Natural Killer T %lymphocyte || id:ebi-a-GCST90001638	TRUE	reported	igd	0.4877	0.0094886743567928	35.1187101968913
511	2.98903e-09	17	33814758	3669	0.2194	0.0369	ebi-a-GCST90001641	rs4796089	C	T	0.134	CD3- lymphocyte %leukocyte || id:ebi-a-GCST90001641	TRUE	reported	igd	0.134	0.01117187151968	41.4301046690764
512	1.834e-10	13	108970631	3653	0.1537	0.02404	ebi-a-GCST90001642	rs12865434	G	A	0.4777	B cell Absolute Count || id:ebi-a-GCST90001642	TRUE	reported	igd	0.4777	0.0117883493503998	43.5526776576838
513	8.45006e-09	13	108957063	3669	0.1363	0.02361	ebi-a-GCST90001643	rs9520836	G	A	0.4999	B cell %CD3- lymphocyte || id:ebi-a-GCST90001643	TRUE	reported	igd	0.4999	0.0092888446284462	34.3815582047601
514	1.08393e-12	17	33797371	3669	0.1693	0.0237	ebi-a-GCST90001643	rs9916257	T	G	0.5685	B cell %CD3- lymphocyte || id:ebi-a-GCST90001643	TRUE	reported	igd	0.4315	0.014062261862595	52.3017957985389
515	8.99498e-18	13	108993494	3669	0.2272	0.02633	ebi-a-GCST90001644	rs12874404	G	A	0.319	B cell %lymphocyte || id:ebi-a-GCST90001644	TRUE	reported	igd	0.319	0.02242768484352	84.1291422088025
516	7.62904e-10	17	2716327	3669	-0.1493	0.02419	ebi-a-GCST90001644	rs66777340	T	C	0.4842	B cell %lymphocyte || id:ebi-a-GCST90001644	TRUE	reported	igd	0.4842	0.0111341158041528	41.2885137472718
517	3.83001e-09	1	25076059	3653	-0.3926	0.06648	ebi-a-GCST90001645	rs183053322	T	C	0.0356	Natural Killer Absolute Count || id:ebi-a-GCST90001645	TRUE	reported	igd	0.0356	0.0105837064531328	39.054453127982
518	6.55104e-10	17	33772954	3653	0.2022	0.03265	ebi-a-GCST90001645	rs7216096	A	G	0.1622	Natural Killer Absolute Count || id:ebi-a-GCST90001645	TRUE	reported	igd	0.1622	0.0111117766680288	41.0249567724441
519	8.82064e-17	17	33797371	3653	-0.2005	0.02398	ebi-a-GCST90001645	rs9916257	T	G	0.5686	Natural Killer Absolute Count || id:ebi-a-GCST90001645	TRUE	reported	igd	0.4314	0.01972176346302	73.4527766910897
520	3.35097e-10	1	25076059	3669	-0.4163	0.06609	ebi-a-GCST90001646	rs183053322	T	C	0.0354	Natural Killer %CD3- lymphocyte || id:ebi-a-GCST90001646	TRUE	reported	igd	0.0354	0.0118356833350392	43.921289260948
521	1.60398e-08	13	108993494	3669	-0.1456	0.02572	ebi-a-GCST90001646	rs12874404	G	A	0.319	Natural Killer %CD3- lymphocyte || id:ebi-a-GCST90001646	TRUE	reported	igd	0.319	0.00921065553408	34.0894601179607
522	1.741e-08	17	33773022	3669	0.1822	0.03225	ebi-a-GCST90001646	rs7218011	G	A	0.1634	Natural Killer %CD3- lymphocyte || id:ebi-a-GCST90001646	TRUE	reported	igd	0.1634	0.0090760452692192	33.5866923423695
523	1.21088e-15	17	33797371	3669	-0.1909	0.02375	ebi-a-GCST90001646	rs9916257	T	G	0.5685	Natural Killer %CD3- lymphocyte || id:ebi-a-GCST90001646	TRUE	reported	igd	0.4315	0.017879407449555	66.757369323921
524	2.51299e-10	1	25076059	3669	-0.408	0.06431	ebi-a-GCST90001647	rs183053322	T	C	0.0354	Natural Killer %lymphocyte || id:ebi-a-GCST90001647	TRUE	reported	igd	0.0354	0.01136843914752	42.1674443793894
525	1.97606e-15	17	33770802	3669	0.249	0.03122	ebi-a-GCST90001647	rs10512469	T	C	0.1639	Natural Killer %lymphocyte || id:ebi-a-GCST90001647	TRUE	reported	igd	0.1639	0.01699283603358	63.3899039796484
526	1.51391e-23	17	33797371	3669	-0.2323	0.02306	ebi-a-GCST90001647	rs9916257	T	G	0.5685	Natural Killer %lymphocyte || id:ebi-a-GCST90001647	TRUE	reported	igd	0.4315	0.026475226504995	99.7248947710675
527	8.31764e-17	1	161410253	3580	0.2631	0.03144	ebi-a-GCST90001648	rs115805162	T	C	0.2074	HLA DR+ Natural Killer Absolute Count || id:ebi-a-GCST90001648	TRUE	reported	igd	0.2074	0.0227580219460728	83.324503400073
528	2.05116e-136	1	161533055	3580	-0.6984	0.02689	ebi-a-GCST90001648	rs71632989	G	T	0.2473	HLA DR+ Natural Killer Absolute Count || id:ebi-a-GCST90001648	TRUE	reported	igd	0.2473	0.181586889509875	793.875223085363
529	1.153e-09	1	161937774	3580	-0.3019	0.04947	ebi-a-GCST90001648	rs71639910	A	G	0.0686	HLA DR+ Natural Killer Absolute Count || id:ebi-a-GCST90001648	TRUE	reported	igd	0.0686	0.0116470669261688	42.1642958373443
530	1.98701e-15	15	80260273	3580	-0.2666	0.03341	ebi-a-GCST90001648	rs8025803	T	A	0.1786	HLA DR+ Natural Killer Absolute Count || id:ebi-a-GCST90001648	TRUE	reported	igd	0.1786	0.0208538592922848	76.2042614944732
531	1.32008e-15	1	161410253	3596	0.2582	0.03216	ebi-a-GCST90001649	rs115805162	T	C	0.2076	HLA DR+ Natural Killer %Natural Killer || id:ebi-a-GCST90001649	TRUE	reported	igd	0.2076	0.0219338206292352	80.5979728203938
532	1.30317e-124	1	161533055	3596	-0.6848	0.02772	ebi-a-GCST90001649	rs71632989	G	T	0.2474	HLA DR+ Natural Killer %Natural Killer || id:ebi-a-GCST90001649	TRUE	reported	igd	0.2474	0.174631027077939	760.416167688169
533	1.04299e-08	1	161559327	3596	0.1574	0.02744	ebi-a-GCST90001649	rs3933769	G	A	0.6143	HLA DR+ Natural Killer %Natural Killer || id:ebi-a-GCST90001649	TRUE	reported	igd	0.3857	0.0117400407914552	42.6949470241425
534	4.96604e-08	1	156896164	3596	-0.1371	0.02509	ebi-a-GCST90001649	rs865239	G	A	0.5004	HLA DR+ Natural Killer %Natural Killer || id:ebi-a-GCST90001649	TRUE	reported	igd	0.4996	0.0093981989851488	34.0975830227856
535	5.41302e-09	1	160793560	3596	-0.1543	0.02638	ebi-a-GCST90001649	rs509749	G	A	0.4066	HLA DR+ Natural Killer %Natural Killer || id:ebi-a-GCST90001649	TRUE	reported	igd	0.4066	0.0114888554179512	41.7708455776437
536	8.73575e-17	15	80259074	3596	-0.2525	0.03019	ebi-a-GCST90001649	rs7180804	A	G	0.2162	HLA DR+ Natural Killer %Natural Killer || id:ebi-a-GCST90001649	TRUE	reported	igd	0.2162	0.0216079571195	79.3741102583438
537	6.72094e-09	17	33797371	3596	0.1457	0.02506	ebi-a-GCST90001649	rs9916257	T	G	0.5698	HLA DR+ Natural Killer %Natural Killer || id:ebi-a-GCST90001649	TRUE	reported	igd	0.4302	0.0104073928951608	37.7975439556262
538	4.80098e-10	1	160793560	3596	-0.1613	0.02585	ebi-a-GCST90001650	rs509749	G	A	0.4066	HLA DR+ Natural Killer %CD3- lymphocyte || id:ebi-a-GCST90001650	TRUE	reported	igd	0.4066	0.0125549112404472	45.6960609879085
539	9.977e-142	1	161526397	3596	-0.7124	0.02686	ebi-a-GCST90001650	rs71632979	G	A	0.2474	HLA DR+ Natural Killer %CD3- lymphocyte || id:ebi-a-GCST90001650	TRUE	reported	igd	0.2474	0.188991262637965	837.51822468669
540	6.86705e-09	1	161559327	3596	0.1562	0.0269	ebi-a-GCST90001650	rs3933769	G	A	0.6143	HLA DR+ Natural Killer %CD3- lymphocyte || id:ebi-a-GCST90001650	TRUE	reported	igd	0.3857	0.0115617136492088	42.0388398841418
541	1.62218e-17	1	161410253	3596	0.2697	0.0315	ebi-a-GCST90001650	rs115805162	T	C	0.2076	HLA DR+ Natural Killer %CD3- lymphocyte || id:ebi-a-GCST90001650	TRUE	reported	igd	0.2076	0.0239311574766432	88.1173296636579
542	4.21697e-16	15	80260273	3596	-0.2729	0.0334	ebi-a-GCST90001650	rs8025803	T	A	0.1783	HLA DR+ Natural Killer %CD3- lymphocyte || id:ebi-a-GCST90001650	TRUE	reported	igd	0.1783	0.0218223590537502	80.1792590181356
543	1.25101e-08	18	12394263	3669	0.1512	0.0265	ebi-a-GCST90001652	rs77650974	A	G	0.3227	Granulocyte %leukocyte || id:ebi-a-GCST90001652	TRUE	reported	igd	0.3227	0.0099934080075648	37.0157405618771
544	6.12915e-11	17	33814758	3440	-0.2435	0.0371	ebi-a-GCST90001653	rs4796089	C	T	0.1343	CD28- CD4-CD8- T cell %CD4-CD8- T cell || id:ebi-a-GCST90001653	TRUE	reported	igd	0.1343	0.013787050201595	48.0625189547276
545	1.44601e-09	2	87047145	3408	0.1921	0.03166	ebi-a-GCST90001654	rs6710361	A	G	0.1991	CD28- CD4-CD8- T cell Absolute Count || id:ebi-a-GCST90001654	TRUE	reported	igd	0.1991	0.0117688568152958	40.562095810621
546	5.64417e-12	17	33794697	3408	0.1857	0.02686	ebi-a-GCST90001654	rs9896155	G	A	0.6743	CD28- CD4-CD8- T cell Absolute Count || id:ebi-a-GCST90001654	TRUE	reported	igd	0.3257	0.0151469335927998	52.3839114450656
547	8.92401e-09	2	87021659	3440	0.1659	0.02878	ebi-a-GCST90001655	rs34546581	A	G	0.1927	CD28+ CD4-CD8- T cell %T cell || id:ebi-a-GCST90001655	TRUE	reported	igd	0.1927	0.0085632660033102	29.6947929301546
548	6.12915e-11	17	33814758	3440	0.2435	0.0371	ebi-a-GCST90001656	rs4796089	C	T	0.1343	CD28+ CD4-CD8- T cell %CD4-CD8- T cell || id:ebi-a-GCST90001656	TRUE	reported	igd	0.1343	0.013787050201595	48.0625189547276
549	1e-200	10	97570315	3440	1.014	0.01774	ebi-a-GCST90001658	rs10736092	G	A	0.469	CD39+ CD4+ T cell %T cell || id:ebi-a-GCST90001658	TRUE	reported	igd	0.469	0.512122	3608.84089462775
550	2.14289e-25	10	97016742	3440	0.4557	0.04341	ebi-a-GCST90001658	rs202211780	G	A	0.0879	CD39+ CD4+ T cell %T cell || id:ebi-a-GCST90001658	TRUE	reported	igd	0.0879	0.0332980946632782	118.422079050806
551	3.155e-11	10	98794615	3440	-0.172	0.02583	ebi-a-GCST90001658	rs12268044	T	C	0.3438	CD39+ CD4+ T cell %T cell || id:ebi-a-GCST90001658	TRUE	reported	igd	0.3438	0.01334839310208	46.5126445486031
552	1.17598e-16	10	97294154	3440	0.4022	0.0483	ebi-a-GCST90001658	rs72809762	T	C	0.0674	CD39+ CD4+ T cell %T cell || id:ebi-a-GCST90001658	TRUE	reported	igd	0.0674	0.0203361827428832	71.3671312938597
553	1.62106e-13	10	97069472	3440	-0.2028	0.02738	ebi-a-GCST90001658	rs10786199	A	G	0.2888	CD39+ CD4+ T cell %T cell || id:ebi-a-GCST90001658	TRUE	reported	igd	0.2888	0.0168948692011008	59.0827557437152
554	3.17322e-60	10	97741071	3440	-0.3969	0.02378	ebi-a-GCST90001658	rs10882701	C	A	0.5141	CD39+ CD4+ T cell %T cell || id:ebi-a-GCST90001658	TRUE	reported	igd	0.4859	0.0787021680764718	293.692272434838
555	2.85825e-22	10	98168559	3440	-0.5209	0.0533	ebi-a-GCST90001658	rs7918541	G	A	0.9472	CD39+ CD4+ T cell %T cell || id:ebi-a-GCST90001658	TRUE	reported	igd	0.0528	0.0271402799112192	95.9113430313021
556	6.21871e-27	10	97016742	3440	0.4701	0.04338	ebi-a-GCST90001659	rs202211780	G	A	0.0879	CD39+ CD4+ T cell %CD4+ T cell || id:ebi-a-GCST90001659	TRUE	reported	igd	0.0879	0.0354357663003918	126.304
557	2.15278e-25	10	98168559	3440	-0.5584	0.05319	ebi-a-GCST90001659	rs7918541	G	A	0.9472	CD39+ CD4+ T cell %CD4+ T cell || id:ebi-a-GCST90001659	TRUE	reported	igd	0.0528	0.0311886392328192	110.678451992472
558	2.12324e-18	10	97294154	3440	0.4246	0.04825	ebi-a-GCST90001659	rs72809762	T	C	0.0674	CD39+ CD4+ T cell %CD4+ T cell || id:ebi-a-GCST90001659	TRUE	reported	igd	0.0674	0.0226644551411168	79.7273742728864
559	4.54255e-61	10	97741071	3440	-0.3997	0.02377	ebi-a-GCST90001659	rs10882701	C	A	0.5141	CD39+ CD4+ T cell %CD4+ T cell || id:ebi-a-GCST90001659	TRUE	reported	igd	0.4859	0.0798165211930142	298.211396076523
560	1.20698e-13	10	97069472	3440	-0.2039	0.02738	ebi-a-GCST90001659	rs10786199	A	G	0.2888	CD39+ CD4+ T cell %CD4+ T cell || id:ebi-a-GCST90001659	TRUE	reported	igd	0.2888	0.0170786439297152	59.7365979157363
561	1.44112e-12	10	98794615	3440	-0.1834	0.02581	ebi-a-GCST90001659	rs12268044	T	C	0.3438	CD39+ CD4+ T cell %CD4+ T cell || id:ebi-a-GCST90001659	TRUE	reported	igd	0.3438	0.0151764696149472	52.9807634833706
562	1e-200	10	97570315	3440	1.023	0.01758	ebi-a-GCST90001659	rs10736092	G	A	0.469	CD39+ CD4+ T cell %CD4+ T cell || id:ebi-a-GCST90001659	TRUE	reported	igd	0.469	0.521253	3743.2471132979
563	3.85301e-59	10	97741071	3408	-0.4118	0.0249	ebi-a-GCST90001660	rs10882701	C	A	0.5139	CD39+ CD4+ T cell Absolute Count || id:ebi-a-GCST90001660	TRUE	reported	igd	0.4861	0.0847240911900792	315.282257312574
564	1.06611e-27	10	97016742	3408	0.5001	0.04545	ebi-a-GCST90001660	rs202211780	G	A	0.088	CD39+ CD4+ T cell Absolute Count || id:ebi-a-GCST90001660	TRUE	reported	igd	0.088	0.04014405280512	142.449129219677
565	1.11789e-18	10	97294154	3408	0.4486	0.05056	ebi-a-GCST90001660	rs72809762	T	C	0.0675	CD39+ CD4+ T cell Absolute Count || id:ebi-a-GCST90001660	TRUE	reported	igd	0.0675	0.0253338472395	88.5298863137396
566	1.17706e-11	10	98794615	3408	-0.1846	0.02711	ebi-a-GCST90001660	rs12268044	T	C	0.3446	CD39+ CD4+ T cell Absolute Count || id:ebi-a-GCST90001660	TRUE	reported	igd	0.3446	0.0153927104216288	53.2471902767633
567	1e-200	10	97605057	3408	1.015	0.01927	ebi-a-GCST90001660	rs7074403	G	C	0.4688	CD39+ CD4+ T cell Absolute Count || id:ebi-a-GCST90001660	TRUE	reported	igd	0.4688	0.513107	3589.37358290711
568	1.13501e-20	10	98169221	3408	0.5248	0.05593	ebi-a-GCST90001660	rs141018090	T	G	0.0524	CD39+ CD4+ T cell Absolute Count || id:ebi-a-GCST90001660	TRUE	reported	igd	0.0524	0.0273510489915392	95.777281997369
569	3.14268e-14	10	97069472	3408	-0.2188	0.02869	ebi-a-GCST90001660	rs10786199	A	G	0.2895	CD39+ CD4+ T cell Absolute Count || id:ebi-a-GCST90001660	TRUE	reported	igd	0.2895	0.01969415181048	68.4258705488481
570	1.54099e-08	2	111808558	3440	-0.1604	0.02829	ebi-a-GCST90001661	rs12986962	G	A	0.2827	CD28- CD8dim T cell %T cell || id:ebi-a-GCST90001661	TRUE	reported	igd	0.2827	0.0104343491035872	36.2515535837733
571	1.46599e-09	6	101980039	3440	0.4819	0.07946	ebi-a-GCST90001661	rs117147408	G	A	0.0273	CD28- CD8dim T cell %T cell || id:ebi-a-GCST90001661	TRUE	reported	igd	0.0273	0.0123334736750862	42.9319829768101
572	3.91201e-09	17	33814758	3440	-0.2225	0.0377	ebi-a-GCST90001661	rs4796089	C	T	0.1343	CD28- CD8dim T cell %T cell || id:ebi-a-GCST90001661	TRUE	reported	igd	0.1343	0.011511540783875	40.0375713504503
573	4.32195e-10	17	33814758	3440	-0.2283	0.03646	ebi-a-GCST90001662	rs4796089	C	T	0.1343	CD28- CD8dim T cell %CD8dim T cell || id:ebi-a-GCST90001662	TRUE	reported	igd	0.1343	0.0121195152314478	42.1780711413482
574	3.58501e-08	2	111808558	3408	-0.1568	0.0284	ebi-a-GCST90001663	rs12986962	G	A	0.2826	CD28- CD8dim T cell Absolute Count || id:ebi-a-GCST90001663	TRUE	reported	igd	0.2826	0.0099690928791552	34.2966367031388
575	1.05201e-10	17	33803592	3408	0.1662	0.02565	ebi-a-GCST90001663	rs58745116	A	G	0.5219	CD28- CD8dim T cell Absolute Count || id:ebi-a-GCST90001663	TRUE	reported	igd	0.4781	0.0137847240031032	47.6070195800914
576	2.208e-10	2	87058580	3440	0.1726	0.02712	ebi-a-GCST90001664	rs4832054	A	G	0.243	CD28+ CD45RA+ CD8dim T cell %T cell || id:ebi-a-GCST90001664	TRUE	reported	igd	0.243	0.01096008018552	38.0983162791708
577	3.34103e-09	2	38431267	3440	-0.267	0.04503	ebi-a-GCST90001664	rs79827501	T	G	0.0731	CD28+ CD45RA+ CD8dim T cell %T cell || id:ebi-a-GCST90001664	TRUE	reported	igd	0.0731	0.00966057057342	33.537028461695
578	8.40814e-17	2	38921934	3440	0.1951	0.02331	ebi-a-GCST90001664	rs7583259	G	C	0.502	CD28+ CD45RA+ CD8dim T cell %T cell || id:ebi-a-GCST90001664	TRUE	reported	igd	0.498	0.01903170048792	66.7004084739674
579	2.273e-11	2	38897249	3440	0.1724	0.02569	ebi-a-GCST90001664	rs12712610	G	A	0.2977	CD28+ CD45RA+ CD8dim T cell %T cell || id:ebi-a-GCST90001664	TRUE	reported	igd	0.2977	0.0124281367053792	43.2656453481267
580	2.84603e-09	2	87009742	3440	0.1716	0.02881	ebi-a-GCST90001665	rs2367376	C	T	0.2464	CD28+ CD45RA+ CD8dim T cell %CD8dim T cell || id:ebi-a-GCST90001665	TRUE	reported	igd	0.2464	0.0109356891291648	38.0125931275044
581	2.60916e-12	2	38921934	3440	0.1741	0.02479	ebi-a-GCST90001665	rs7583259	G	C	0.502	CD28+ CD45RA+ CD8dim T cell %CD8dim T cell || id:ebi-a-GCST90001665	TRUE	reported	igd	0.498	0.01515516251352	52.9052361735074
582	3.79603e-09	2	38897249	3440	0.1611	0.02726	ebi-a-GCST90001665	rs12712610	G	A	0.2977	CD28+ CD45RA+ CD8dim T cell %CD8dim T cell || id:ebi-a-GCST90001665	TRUE	reported	igd	0.2977	0.0108523197086382	37.7196205396833
583	8.33681e-16	2	38921934	3408	0.1794	0.02218	ebi-a-GCST90001666	rs7583259	G	C	0.5021	CD28+ CD45RA+ CD8dim T cell Absolute Count || id:ebi-a-GCST90001666	TRUE	reported	igd	0.4979	0.0160918961339448	55.7054038043348
584	2.72101e-08	2	87061070	3408	0.1398	0.02509	ebi-a-GCST90001666	rs61038907	A	C	0.2664	CD28+ CD45RA+ CD8dim T cell Absolute Count || id:ebi-a-GCST90001666	TRUE	reported	igd	0.2664	0.0076390241260032	26.2188022360026
585	2.82293e-11	2	38897249	3408	0.1631	0.02442	ebi-a-GCST90001666	rs12712610	G	A	0.2974	CD28+ CD45RA+ CD8dim T cell Absolute Count || id:ebi-a-GCST90001666	TRUE	reported	igd	0.2974	0.0111169851974328	38.2901223053324
586	1e-200	10	97570315	3440	1.01	0.01914	ebi-a-GCST90001670	rs10736092	G	A	0.469	CD39+ CD8+ T cell %T cell || id:ebi-a-GCST90001670	TRUE	reported	igd	0.469	0.508089	3551.07438658936
587	9.80167e-33	10	97881031	3440	0.6237	0.0518	ebi-a-GCST90001670	rs17111341	C	T	0.0667	CD39+ CD8+ T cell %T cell || id:ebi-a-GCST90001670	TRUE	reported	igd	0.0667	0.0484315739887518	174.98242566884
588	4.66445e-29	10	98139264	3440	0.7307	0.06471	ebi-a-GCST90001670	rs111534725	T	G	0.041	CD39+ CD8+ T cell %T cell || id:ebi-a-GCST90001670	TRUE	reported	igd	0.041	0.04198659676862	150.676304948995
589	9.34545e-20	10	97972294	3440	0.6769	0.07397	ebi-a-GCST90001670	rs11818051	T	C	0.0317	CD39+ CD8+ T cell %T cell || id:ebi-a-GCST90001670	TRUE	reported	igd	0.0317	0.0281286065204942	99.5050887044123
590	9.09704e-16	10	96998743	3440	0.2205	0.0273	ebi-a-GCST90001670	rs12777195	G	A	0.3594	CD39+ CD8+ T cell %T cell || id:ebi-a-GCST90001670	TRUE	reported	igd	0.3594	0.02238783978942	78.7320333448456
591	1.22687e-41	10	95633120	3440	0.8332	0.06081	ebi-a-GCST90001670	rs12778618	C	T	0.0462	CD39+ CD8+ T cell %T cell || id:ebi-a-GCST90001670	TRUE	reported	igd	0.0462	0.0611825835401088	224.053919881535
592	1.13188e-27	10	95845989	3440	0.6459	0.05873	ebi-a-GCST90001670	rs72812685	A	G	0.0483	CD39+ CD8+ T cell %T cell || id:ebi-a-GCST90001670	TRUE	reported	igd	0.0483	0.0383537439716382	137.11920672273
593	1e-200	10	97592297	3440	1.002	0.01937	ebi-a-GCST90001671	rs4917715	G	C	0.469	CD39+ CD8+ T cell %CD8+ T cell || id:ebi-a-GCST90001671	TRUE	reported	igd	0.469	0.500072	3438.99447270795
594	5.06524e-40	10	95633120	3440	0.8186	0.06103	ebi-a-GCST90001671	rs12778618	C	T	0.0462	CD39+ CD8+ T cell %CD8+ T cell || id:ebi-a-GCST90001671	TRUE	reported	igd	0.0462	0.0590571887734752	215.782099167691
595	7.75354e-26	10	95845989	3440	0.6238	0.05887	ebi-a-GCST90001671	rs72812685	A	G	0.0483	CD39+ CD8+ T cell %CD8+ T cell || id:ebi-a-GCST90001671	TRUE	reported	igd	0.0483	0.0357740357427768	127.554265745593
596	1.639e-08	10	99452494	3440	-0.3008	0.05314	ebi-a-GCST90001671	rs146426185	C	A	0.0635	CD39+ CD8+ T cell %CD8+ T cell || id:ebi-a-GCST90001671	TRUE	reported	igd	0.0635	0.01076136015872	37.4000314338869
597	7.27445e-32	10	98139264	3440	0.7675	0.06467	ebi-a-GCST90001671	rs111534725	T	G	0.041	CD39+ CD8+ T cell %CD8+ T cell || id:ebi-a-GCST90001671	TRUE	reported	igd	0.041	0.0463222053875	166.991140007547
598	1.73301e-16	10	96998591	3440	0.2205	0.02662	ebi-a-GCST90001671	rs2901833	A	G	0.383	CD39+ CD8+ T cell %CD8+ T cell || id:ebi-a-GCST90001671	TRUE	reported	igd	0.383	0.0229789997955	80.8598804738006
599	2.58881e-34	10	97881031	3440	0.6402	0.05184	ebi-a-GCST90001671	rs17111341	C	T	0.0667	CD39+ CD8+ T cell %CD8+ T cell || id:ebi-a-GCST90001671	TRUE	reported	igd	0.0667	0.0510279868604088	184.867642456258
600	7.7464e-21	10	97972294	3440	0.6977	0.07403	ebi-a-GCST90001671	rs11818051	T	C	0.0317	CD39+ CD8+ T cell %CD8+ T cell || id:ebi-a-GCST90001671	TRUE	reported	igd	0.0317	0.0298838560458638	105.905563705924
601	2.78676e-21	10	97972294	3408	0.7156	0.07506	ebi-a-GCST90001672	rs11818051	T	C	0.0317	CD39+ CD8+ T cell Absolute Count || id:ebi-a-GCST90001672	TRUE	reported	igd	0.0317	0.0314369101287392	110.549448991204
602	1e-200	10	97601703	3408	1.01	0.01968	ebi-a-GCST90001672	rs10748649	C	A	0.469	CD39+ CD8+ T cell Absolute Count || id:ebi-a-GCST90001672	TRUE	reported	igd	0.469	0.508089	3518.02191993117
603	3.22701e-42	10	95633120	3408	0.8528	0.06178	ebi-a-GCST90001672	rs12778618	C	T	0.0461	CD39+ CD8+ T cell Absolute Count || id:ebi-a-GCST90001672	TRUE	reported	igd	0.0461	0.0639629010755072	232.744665049597
604	1.48594e-29	10	95845989	3408	0.6785	0.05954	ebi-a-GCST90001672	rs72812685	A	G	0.0481	CD39+ CD8+ T cell Absolute Count || id:ebi-a-GCST90001672	TRUE	reported	igd	0.0481	0.042156651039555	149.905048248817
605	5.68853e-28	10	98139264	3408	0.7282	0.06583	ebi-a-GCST90001672	rs111534725	T	G	0.0409	CD39+ CD8+ T cell Absolute Count || id:ebi-a-GCST90001672	TRUE	reported	igd	0.0409	0.0416024151835512	147.848688644508
606	1.4471e-33	10	97881031	3408	0.6424	0.05263	ebi-a-GCST90001672	rs17111341	C	T	0.0668	CD39+ CD8+ T cell Absolute Count || id:ebi-a-GCST90001672	TRUE	reported	igd	0.0668	0.0514508143204352	184.746849421261
607	7.19283e-15	10	96998688	3408	0.2118	0.0271	ebi-a-GCST90001672	rs12778797	C	T	0.3841	CD39+ CD8+ T cell Absolute Count || id:ebi-a-GCST90001672	TRUE	reported	igd	0.3841	0.0212244487046712	73.8580690868704
608	4.51804e-08	6	32446459	3130	0.1789	0.03263	ebi-a-GCST90001675	rs17203563	A	G	0.2767	CD28- CD127- CD25++ CD8+ T cell Absolute Count || id:ebi-a-GCST90001675	TRUE	reported	igd	0.2767	0.0128108604686862	40.5923950551923
609	1.035e-08	6	32443266	3130	0.1597	0.02782	ebi-a-GCST90001678	rs9269109	C	T	0.3593	CD28- CD25++ CD8+ T cell Absolute Count || id:ebi-a-GCST90001678	TRUE	reported	igd	0.3593	0.0117422620747118	37.1662111614807
610	3.41099e-08	10	6094697	3162	0.3212	0.05805	ebi-a-GCST90001679	rs61839660	T	C	0.0541	CD25++ CD8+ T cell %T cell || id:ebi-a-GCST90001679	TRUE	reported	igd	0.0541	0.0105590187106272	33.7225764411951
611	3.00497e-09	2	54970478	3162	-0.7447	0.1252	ebi-a-GCST90001680	rs72915529	A	G	0.0103	CD25++ CD8+ T cell %CD8+ T cell || id:ebi-a-GCST90001680	TRUE	reported	igd	0.0103	0.0113066382748638	36.1375713964817
612	3.159e-08	3	76674553	3130	-0.1537	0.02772	ebi-a-GCST90001681	rs2875404	T	C	0.657	CD25++ CD8+ T cell Absolute Count || id:ebi-a-GCST90001681	TRUE	reported	igd	0.343	0.01064724433038	33.6629984346556
613	8.818e-09	18	30263492	3130	0.2696	0.04674	ebi-a-GCST90001681	rs1403755	T	C	0.0864	CD25++ CD8+ T cell Absolute Count || id:ebi-a-GCST90001681	TRUE	reported	igd	0.0864	0.0114746541539328	36.3093554903053
614	9.17001e-10	6	31206206	3371	0.1905	0.03102	ebi-a-GCST90001684	rs3130685	T	C	0.3449	CD127- CD8+ T cell Absolute Count || id:ebi-a-GCST90001684	TRUE	reported	igd	0.3449	0.016399127766195	56.1697971239478
615	9.94604e-09	5	59819941	3440	-0.2169	0.03774	ebi-a-GCST90001686	rs7728865	A	G	0.1019	CD28- CD8+ T cell %CD8+ T cell || id:ebi-a-GCST90001686	TRUE	reported	igd	0.1019	0.0086108887850958	29.8613685668593
616	3.33903e-08	6	31192796	3440	-0.1458	0.02634	ebi-a-GCST90001686	rs6904669	G	A	0.6414	CD28- CD8+ T cell %CD8+ T cell || id:ebi-a-GCST90001686	TRUE	reported	igd	0.3586	0.0097787711922912	33.9514185123835
617	1.35301e-09	17	33814758	3440	-0.2034	0.03346	ebi-a-GCST90001686	rs4796089	C	T	0.1343	CD28- CD8+ T cell %CD8+ T cell || id:ebi-a-GCST90001686	TRUE	reported	igd	0.1343	0.0096200055595512	33.3948376374698
618	6.67898e-09	6	32636282	3408	-0.22	0.03784	ebi-a-GCST90001687	rs36058358	A	G	0.2229	CD28- CD8+ T cell Absolute Count || id:ebi-a-GCST90001687	TRUE	reported	igd	0.2229	0.0167673	58.0832155006619
619	2.56401e-10	6	31206206	3408	0.1894	0.02987	ebi-a-GCST90001687	rs3130685	T	C	0.3439	CD28- CD8+ T cell Absolute Count || id:ebi-a-GCST90001687	TRUE	reported	igd	0.3439	0.0161879613413688	56.043425128114
620	1.89998e-08	17	33814758	3408	-0.2103	0.03733	ebi-a-GCST90001687	rs4796089	C	T	0.1339	CD28- CD8+ T cell Absolute Count || id:ebi-a-GCST90001687	TRUE	reported	igd	0.1339	0.0102578691918222	35.3004094499013
621	3.71099e-09	2	38921934	3440	0.104	0.01759	ebi-a-GCST90001688	rs7583259	G	C	0.502	CD28+ CD45RA+ CD8+ T cell %T cell || id:ebi-a-GCST90001688	TRUE	reported	igd	0.498	0.00540791	18.6934993436755
622	3.96899e-09	6	31360602	3440	0.4024	0.06819	ebi-a-GCST90001688	rs116562707	G	A	0.0192	CD28+ CD45RA+ CD8+ T cell %T cell || id:ebi-a-GCST90001688	TRUE	reported	igd	0.0192	0.0060985645596672	21.0955173304954
623	1.16799e-08	2	38925155	3408	0.1051	0.01838	ebi-a-GCST90001690	rs11896593	C	G	0.3706	CD28+ CD45RA+ CD8+ T cell Absolute Count || id:ebi-a-GCST90001690	TRUE	reported	igd	0.3706	0.0051530882639928	17.6423311165858
624	2.26501e-09	6	31415065	3408	0.1259	0.021	ebi-a-GCST90001690	rs3131627	G	A	0.5109	CD28+ CD45RA+ CD8+ T cell Absolute Count || id:ebi-a-GCST90001690	TRUE	reported	igd	0.4891	0.0079216385305278	27.1965420100617
625	3.80303e-08	15	36456429	3408	-0.1685	0.03056	ebi-a-GCST90001690	rs12901644	T	C	0.0929	CD28+ CD45RA+ CD8+ T cell Absolute Count || id:ebi-a-GCST90001690	TRUE	reported	igd	0.0929	0.004785206533355	16.3767797259471
626	3.039e-09	1	193505625	3440	-0.5154	0.0867	ebi-a-GCST90001691	rs60220946	T	C	0.0212	CD28+ CD45RA- CD8+ T cell %T cell || id:ebi-a-GCST90001691	TRUE	reported	igd	0.0212	0.0110242396536192	38.3238269822388
627	2.57798e-08	4	78946913	3440	0.1446	0.0259	ebi-a-GCST90001692	rs4368632	C	G	0.623	CD28+ CD45RA- CD8+ T cell %CD8+ T cell || id:ebi-a-GCST90001692	TRUE	reported	igd	0.377	0.00982191063672	34.1026822667397
628	1.48184e-11	6	32589523	3440	-0.2338	0.03453	ebi-a-GCST90001692	rs9271513	G	C	0.7833	CD28+ CD45RA- CD8+ T cell %CD8+ T cell || id:ebi-a-GCST90001692	TRUE	reported	igd	0.2167	0.0185569264818168	65.0050063686187
629	8.82064e-13	6	31322911	3440	0.2395	0.03338	ebi-a-GCST90001692	rs1051488	T	C	0.7693	CD28+ CD45RA- CD8+ T cell %CD8+ T cell || id:ebi-a-GCST90001692	TRUE	reported	igd	0.2307	0.020360308685955	71.453557754913
630	5.00495e-11	2	87035076	3440	0.2159	0.03275	ebi-a-GCST90001694	rs6755452	G	T	0.189	CD28- CD4-CD8- T cell %T cell || id:ebi-a-GCST90001694	TRUE	reported	igd	0.189	0.01428952980798	49.8395877546731
631	1.477e-08	6	102294761	3440	0.4291	0.07557	ebi-a-GCST90001694	rs139249541	G	A	0.0312	CD28- CD4-CD8- T cell %T cell || id:ebi-a-GCST90001694	TRUE	reported	igd	0.0312	0.0111310401401472	38.6992792323562
632	5.51303e-10	17	33794697	3440	0.1701	0.02733	ebi-a-GCST90001694	rs9896155	G	A	0.6741	CD28- CD4-CD8- T cell %T cell || id:ebi-a-GCST90001694	TRUE	reported	igd	0.3259	0.0127129784407038	44.2700237364709
633	2.07922e-18	2	38887964	3425	1.152	0.1309	ebi-a-GCST90001697	rs58905133	G	A	0.3523	CD45RA- CD28- CD8+ T cell %T cell || id:ebi-a-GCST90001697	TRUE	reported	igd	0.3523	0.60564968275968	5257.09952154799
634	1.37e-10	6	31116210	3425	1.086	0.1686	ebi-a-GCST90001697	rs130071	A	G	0.2185	CD45RA- CD28- CD8+ T cell %T cell || id:ebi-a-GCST90001697	TRUE	reported	igd	0.2185	0.402782	2308.57554510883
635	6.74528e-37	22	42315371	3592	-0.5191	0.04044	ebi-a-GCST90001701	rs73165129	T	C	0.0987	BAFF-R on CD20- CD38- B cell || id:ebi-a-GCST90001701	TRUE	reported	igd	0.0987	0.0479422682041422	180.779733313248
636	4.12287e-21	22	42874781	3657	-0.3402	0.03585	ebi-a-GCST90001702	rs2142827	A	G	0.1416	BAFF-R on CD24+ CD27+ B cell || id:ebi-a-GCST90001702	TRUE	reported	igd	0.1416	0.0281353016996352	105.811568104087
637	2.39111e-18	22	41305795	3657	-0.5139	0.05851	ebi-a-GCST90001702	rs187315152	T	A	0.0535	BAFF-R on CD24+ CD27+ B cell || id:ebi-a-GCST90001702	TRUE	reported	igd	0.0535	0.026746171889355	100.443743895019
638	1e-200	22	42316496	3657	-1.493	0.0339	ebi-a-GCST90001702	rs73165130	C	G	0.099	BAFF-R on CD24+ CD27+ B cell || id:ebi-a-GCST90001702	TRUE	reported	igd	0.099	0.397658	2412.98013934351
639	7.30802e-42	22	42605548	3657	-0.6147	0.04478	ebi-a-GCST90001702	rs5758649	T	C	0.0871	BAFF-R on CD24+ CD27+ B cell || id:ebi-a-GCST90001702	TRUE	reported	igd	0.0871	0.0600893884385262	233.667661627894
640	1.05999e-32	22	43339331	3657	-0.574	0.04773	ebi-a-GCST90001702	rs146069723	T	C	0.0756	BAFF-R on CD24+ CD27+ B cell || id:ebi-a-GCST90001702	TRUE	reported	igd	0.0756	0.04605062329728	176.44020978695
641	8.8736e-13	22	40727723	3657	-0.7507	0.1047	ebi-a-GCST90001702	rs118137006	C	A	0.015	BAFF-R on CD24+ CD27+ B cell || id:ebi-a-GCST90001702	TRUE	reported	igd	0.015	0.0166529169795	61.8971801625852
642	9.64717e-28	22	44297686	3657	-0.3203	0.0291	ebi-a-GCST90001702	rs9614288	T	A	0.2346	BAFF-R on CD24+ CD27+ B cell || id:ebi-a-GCST90001702	TRUE	reported	igd	0.2346	0.0368434540838712	139.814057483731
643	1.08493e-13	22	39876838	3657	-0.5014	0.06723	ebi-a-GCST90001702	rs117086217	G	A	0.0343	BAFF-R on CD24+ CD27+ B cell || id:ebi-a-GCST90001702	TRUE	reported	igd	0.0343	0.0166546306721592	61.9036576623643
644	3.16199e-10	22	39641412	3657	-0.3738	0.05926	ebi-a-GCST90001702	rs13058590	T	C	0.0468	BAFF-R on CD24+ CD27+ B cell || id:ebi-a-GCST90001702	TRUE	reported	igd	0.0468	0.0124663259081088	46.1396126426144
645	4.02903e-09	22	44378670	3657	-0.3468	0.0588	ebi-a-GCST90001702	rs143944768	T	C	0.0463	BAFF-R on CD24+ CD27+ B cell || id:ebi-a-GCST90001702	TRUE	reported	igd	0.0463	0.0106213800024288	39.2379046041773
646	1.09194e-38	22	42605548	3657	-0.5902	0.04484	ebi-a-GCST90001703	rs5758649	T	C	0.0871	BAFF-R on IgD+ CD24+ B cell || id:ebi-a-GCST90001703	TRUE	reported	igd	0.0871	0.0553948981335672	214.34179455323
647	4.41876e-14	22	39876838	3657	-0.5093	0.06721	ebi-a-GCST90001703	rs117086217	G	A	0.0343	BAFF-R on IgD+ CD24+ B cell || id:ebi-a-GCST90001703	TRUE	reported	igd	0.0343	0.0171835819907598	63.9040934047935
648	3.31589e-31	22	43349884	3657	-0.5571	0.0475	ebi-a-GCST90001703	rs75056525	A	G	0.0762	BAFF-R on IgD+ CD24+ B cell || id:ebi-a-GCST90001703	TRUE	reported	igd	0.0762	0.0436947482859192	167.001388624376
649	1.48115e-19	22	42874781	3657	-0.3265	0.03588	ebi-a-GCST90001703	rs2142827	A	G	0.1416	BAFF-R on IgD+ CD24+ B cell || id:ebi-a-GCST90001703	TRUE	reported	igd	0.1416	0.02591488758048	97.2388479189289
650	1.91602e-12	22	40727723	3657	-0.7396	0.1047	ebi-a-GCST90001703	rs118137006	C	A	0.015	BAFF-R on IgD+ CD24+ B cell || id:ebi-a-GCST90001703	TRUE	reported	igd	0.015	0.0161641	60.0504134277604
651	1e-200	22	42315371	3657	-1.487	0.03398	ebi-a-GCST90001703	rs73165129	T	C	0.099	BAFF-R on IgD+ CD24+ B cell || id:ebi-a-GCST90001703	TRUE	reported	igd	0.099	0.394468	2381.01588050748
652	5.05243e-26	22	44297686	3657	-0.3097	0.02913	ebi-a-GCST90001703	rs9614288	T	A	0.2346	BAFF-R on IgD+ CD24+ B cell || id:ebi-a-GCST90001703	TRUE	reported	igd	0.2346	0.0344452127928312	130.388512827896
653	6.95905e-09	22	44698304	3657	-0.6337	0.1091	ebi-a-GCST90001703	rs189503542	A	T	0.0138	BAFF-R on IgD+ CD24+ B cell || id:ebi-a-GCST90001703	TRUE	reported	igd	0.0138	0.0109305368951928	40.3926254345356
654	2.28876e-11	1	161479745	3657	-0.1805	0.02691	ebi-a-GCST90001704	rs1801274	G	A	0.325	BAFF-R on IgD+ CD24- B cell || id:ebi-a-GCST90001704	TRUE	reported	igd	0.325	0.0142945846875	53.0043826696931
655	1e-200	22	42317478	3657	-1.51	0.03362	ebi-a-GCST90001704	rs182240980	T	A	0.099	BAFF-R on IgD+ CD24- B cell || id:ebi-a-GCST90001704	TRUE	reported	igd	0.099	0.406765	2506.13635218076
656	3.27265e-32	22	43393437	3657	-0.4296	0.03601	ebi-a-GCST90001704	rs5759079	A	G	0.1406	BAFF-R on IgD+ CD24- B cell || id:ebi-a-GCST90001704	TRUE	reported	igd	0.1406	0.0446004469698048	170.624565562765
657	9.76562e-21	22	40774205	3657	-0.5384	0.05731	ebi-a-GCST90001704	rs149806587	G	A	0.0526	BAFF-R on IgD+ CD24- B cell || id:ebi-a-GCST90001704	TRUE	reported	igd	0.0526	0.0288907770367488	108.73729501518
658	3.82384e-17	22	39843409	3657	0.2191	0.0259	ebi-a-GCST90001704	rs5757678	T	C	0.6418	BAFF-R on IgD+ CD24- B cell || id:ebi-a-GCST90001704	TRUE	reported	igd	0.3582	0.0220719165283512	82.4936478199242
659	2.9662e-31	22	41957510	3657	-0.763	0.065	ebi-a-GCST90001704	rs117705111	A	G	0.0365	BAFF-R on IgD+ CD24- B cell || id:ebi-a-GCST90001704	TRUE	reported	igd	0.0365	0.0409471476995	156.051696715854
660	3.96917e-25	22	40629980	3657	-0.532	0.051	ebi-a-GCST90001704	rs1894588	T	C	0.0622	BAFF-R on IgD+ CD24- B cell || id:ebi-a-GCST90001704	TRUE	reported	igd	0.0622	0.03301823645568	124.80240971988
661	1.45101e-08	22	41998660	3657	0.3164	0.0557	ebi-a-GCST90001704	rs117430146	C	G	0.0561	BAFF-R on IgD+ CD24- B cell || id:ebi-a-GCST90001704	TRUE	reported	igd	0.0561	0.0106020974719968	39.1659070239959
662	3.3243e-28	22	42525756	3657	-0.4975	0.0448	ebi-a-GCST90001704	rs1081003	A	G	0.0874	BAFF-R on IgD+ CD24- B cell || id:ebi-a-GCST90001704	TRUE	reported	igd	0.0874	0.0394828108155	150.241635605891
663	1.10002e-20	22	40246055	3657	-0.7283	0.07763	ebi-a-GCST90001704	rs76146864	T	C	0.0264	BAFF-R on IgD+ CD24- B cell || id:ebi-a-GCST90001704	TRUE	reported	igd	0.0264	0.0272668587050112	102.454
664	4.58564e-33	22	42525756	3645	-0.5412	0.04473	ebi-a-GCST90001705	rs1081003	A	G	0.0872	BAFF-R on IgD+ CD38- B cell || id:ebi-a-GCST90001705	TRUE	reported	igd	0.0872	0.0466270229956608	178.169770772115
665	1.61213e-20	22	40774205	3645	-0.5355	0.05733	ebi-a-GCST90001705	rs149806587	G	A	0.0527	BAFF-R on IgD+ CD38- B cell || id:ebi-a-GCST90001705	TRUE	reported	igd	0.0527	0.028631697600555	107.379738561748
666	1.65402e-08	22	41998660	3645	0.3149	0.05565	ebi-a-GCST90001705	rs117430146	C	G	0.0562	BAFF-R on IgD+ CD38- B cell || id:ebi-a-GCST90001705	TRUE	reported	igd	0.0562	0.0105194154062712	38.7296435339161
667	5.47394e-16	22	39843409	3645	0.2107	0.02589	ebi-a-GCST90001705	rs5757678	T	C	0.6417	BAFF-R on IgD+ CD38- B cell || id:ebi-a-GCST90001705	TRUE	reported	igd	0.3583	0.0204144608373678	75.919741418502
668	1e-200	22	42317478	3645	-1.496	0.03377	ebi-a-GCST90001705	rs182240980	T	A	0.0989	BAFF-R on IgD+ CD38- B cell || id:ebi-a-GCST90001705	TRUE	reported	igd	0.0989	0.39889855584128	2417.54108736773
669	5.1713e-35	22	43391816	3645	-0.4487	0.03596	ebi-a-GCST90001705	rs5759077	A	T	0.1407	BAFF-R on IgD+ CD38- B cell || id:ebi-a-GCST90001705	TRUE	reported	igd	0.1407	0.0486834159904638	186.429720068332
670	2.99709e-29	22	41957510	3645	-0.7379	0.06516	ebi-a-GCST90001705	rs117705111	A	G	0.0364	BAFF-R on IgD+ CD38- B cell || id:ebi-a-GCST90001705	TRUE	reported	igd	0.0364	0.0381964667212128	144.675833941904
671	2.1508e-23	22	40629980	3645	-0.5121	0.05103	ebi-a-GCST90001705	rs1894588	T	C	0.0621	BAFF-R on IgD+ CD38- B cell || id:ebi-a-GCST90001705	TRUE	reported	igd	0.0621	0.0305483447660238	114.794398856089
672	6.85804e-19	22	40246055	3645	-0.6949	0.07785	ebi-a-GCST90001705	rs76146864	T	C	0.0263	BAFF-R on IgD+ CD38- B cell || id:ebi-a-GCST90001705	TRUE	reported	igd	0.0263	0.0247317892774862	92.3826977515595
673	9.72076e-18	22	40629980	1837	-0.607	0.07005	ebi-a-GCST90001706	rs1894588	T	C	0.061	BAFF-R on IgD+ CD38- naive B cell || id:ebi-a-GCST90001706	TRUE	reported	igd	0.061	0.0422088	80.8663837390361
674	8.86135e-18	22	42525756	1837	-0.5202	0.05995	ebi-a-GCST90001706	rs1081003	A	G	0.0887	BAFF-R on IgD+ CD38- naive B cell || id:ebi-a-GCST90001706	TRUE	reported	igd	0.0887	0.0437477459555448	83.9497250739999
675	7.45247e-21	22	43390319	1837	-0.472	0.04978	ebi-a-GCST90001706	rs2018340	A	G	0.1375	BAFF-R on IgD+ CD38- naive B cell || id:ebi-a-GCST90001706	TRUE	reported	igd	0.1375	0.0528416	102.373897811097
676	1.24595e-14	22	41957510	1837	-0.7129	0.09169	ebi-a-GCST90001706	rs117705111	A	G	0.0346	BAFF-R on IgD+ CD38- naive B cell || id:ebi-a-GCST90001706	TRUE	reported	igd	0.0346	0.0339524109140088	64.4923446122905
677	9.09913e-184	22	42320547	1837	-1.52	0.0467	ebi-a-GCST90001706	rs6002543	G	C	0.0947	BAFF-R on IgD+ CD38- naive B cell || id:ebi-a-GCST90001706	TRUE	reported	igd	0.0947	0.39615	1203.8341965087
678	2.81903e-10	22	39843409	1837	0.2286	0.03604	ebi-a-GCST90001706	rs5757678	T	C	0.6486	BAFF-R on IgD+ CD38- naive B cell || id:ebi-a-GCST90001706	TRUE	reported	igd	0.3514	0.0238210636351968	44.778318955912
679	1.741e-11	22	40246055	1837	-0.7454	0.1101	ebi-a-GCST90001706	rs76146864	T	C	0.025	BAFF-R on IgD+ CD38- naive B cell || id:ebi-a-GCST90001706	TRUE	reported	igd	0.025	0.0270865	51.0875704839771
680	3.176e-10	22	40774205	1837	-0.5047	0.07979	ebi-a-GCST90001706	rs149806587	G	A	0.0517	BAFF-R on IgD+ CD38- naive B cell || id:ebi-a-GCST90001706	TRUE	reported	igd	0.0517	0.0249765758517198	47.0060672931441
681	8.163e-10	22	40567196	1837	-0.3995	0.06471	ebi-a-GCST90001707	rs113530150	T	C	0.0806	BAFF-R on IgD+ CD38- unswitched memory B cell || id:ebi-a-GCST90001707	TRUE	reported	igd	0.0806	0.02365391893982	44.4565
682	8.44501e-15	22	44300847	1837	-0.3049	0.03896	ebi-a-GCST90001707	rs11090614	G	A	0.2474	BAFF-R on IgD+ CD38- unswitched memory B cell || id:ebi-a-GCST90001707	TRUE	reported	igd	0.2474	0.0346185404505848	65.8030264601031
683	4.22902e-10	22	40175781	1837	-0.6961	0.1109	ebi-a-GCST90001707	rs150612106	A	G	0.025	BAFF-R on IgD+ CD38- unswitched memory B cell || id:ebi-a-GCST90001707	TRUE	reported	igd	0.025	0.0236220664875	44.3951983312695
684	3.819e-10	22	41305795	1837	-0.5226	0.083	ebi-a-GCST90001707	rs187315152	T	A	0.0501	BAFF-R on IgD+ CD38- unswitched memory B cell || id:ebi-a-GCST90001707	TRUE	reported	igd	0.0501	0.0259946766745848	48.9732761778002
685	6.77954e-18	22	43339331	1837	-0.5625	0.06459	ebi-a-GCST90001707	rs146069723	T	C	0.0762	BAFF-R on IgD+ CD38- unswitched memory B cell || id:ebi-a-GCST90001707	TRUE	reported	igd	0.0762	0.0445459246875	85.5528004052181
686	9.84011e-175	22	42315371	1837	-1.495	0.04742	ebi-a-GCST90001707	rs73165129	T	C	0.0944	BAFF-R on IgD+ CD38- unswitched memory B cell || id:ebi-a-GCST90001707	TRUE	reported	igd	0.0944	0.382138	1134.92122965975
687	8.25201e-09	22	44349795	1837	-0.4589	0.07926	ebi-a-GCST90001707	rs139290596	G	A	0.0482	BAFF-R on IgD+ CD38- unswitched memory B cell || id:ebi-a-GCST90001707	TRUE	reported	igd	0.0482	0.0193223012915192	36.1550210804555
688	1.02306e-24	22	42605548	1837	-0.6208	0.05961	ebi-a-GCST90001707	rs5758649	T	C	0.0887	BAFF-R on IgD+ CD38- unswitched memory B cell || id:ebi-a-GCST90001707	TRUE	reported	igd	0.0887	0.0623043546963968	121.924945946476
689	1.93099e-08	1	161478859	3656	-0.1522	0.02702	ebi-a-GCST90001708	rs4657041	C	T	0.3342	BAFF-R on IgD+ CD38+ B cell || id:ebi-a-GCST90001708	TRUE	reported	igd	0.3342	0.0103088337754848	38.0608415040417
690	3.36667e-29	22	41957510	3656	-0.7389	0.0653	ebi-a-GCST90001708	rs117705111	A	G	0.0365	BAFF-R on IgD+ CD38+ B cell || id:ebi-a-GCST90001708	TRUE	reported	igd	0.0365	0.038401298711955	145.921937400216
691	1.40411e-27	22	42525756	3656	-0.4922	0.04486	ebi-a-GCST90001708	rs1081003	A	G	0.0874	BAFF-R on IgD+ CD38+ B cell || id:ebi-a-GCST90001708	TRUE	reported	igd	0.0874	0.0386460500036832	146.889360275681
692	7.67361e-18	22	39843409	3656	0.2246	0.02597	ebi-a-GCST90001708	rs5757678	T	C	0.6418	BAFF-R on IgD+ CD38+ B cell || id:ebi-a-GCST90001708	TRUE	reported	igd	0.3582	0.0231939541220832	86.7630874314678
693	1.95299e-23	22	40629980	3656	-0.5142	0.05119	ebi-a-GCST90001708	rs1894588	T	C	0.0622	BAFF-R on IgD+ CD38+ B cell || id:ebi-a-GCST90001708	TRUE	reported	igd	0.0622	0.0308457087342048	116.297498479396
694	7.24937e-17	22	40774205	3656	-0.4826	0.05757	ebi-a-GCST90001708	rs149806587	G	A	0.0527	BAFF-R on IgD+ CD38+ B cell || id:ebi-a-GCST90001708	TRUE	reported	igd	0.0527	0.0232542738913592	86.9941014613412
695	1.2e-09	22	41998660	3656	0.3402	0.0558	ebi-a-GCST90001708	rs117430146	C	G	0.0561	BAFF-R on IgD+ CD38+ B cell || id:ebi-a-GCST90001708	TRUE	reported	igd	0.0561	0.0122570924431032	45.3431914766943
696	1e-200	22	42315371	3656	-1.444	0.03455	ebi-a-GCST90001708	rs73165129	T	C	0.099	BAFF-R on IgD+ CD38+ B cell || id:ebi-a-GCST90001708	TRUE	reported	igd	0.099	0.371984	2164.32395357849
697	3.77485e-19	22	40246055	3656	-0.7005	0.0779	ebi-a-GCST90001708	rs76146864	T	C	0.0264	BAFF-R on IgD+ CD38+ B cell || id:ebi-a-GCST90001708	TRUE	reported	igd	0.0264	0.02522497630752	94.5572682797383
698	6.31248e-32	22	43393437	3656	-0.4284	0.03608	ebi-a-GCST90001708	rs5759079	A	G	0.1406	BAFF-R on IgD+ CD38+ B cell || id:ebi-a-GCST90001708	TRUE	reported	igd	0.1406	0.0443516304567168	169.582100334974
699	6.47143e-11	1	161479745	3657	-0.1765	0.02694	ebi-a-GCST90001709	rs1801274	G	A	0.325	BAFF-R on IgD+ CD38dim B cell || id:ebi-a-GCST90001709	TRUE	reported	igd	0.325	0.0136680496875	50.6489945823865
700	5.43751e-25	22	40629980	3657	-0.5308	0.05104	ebi-a-GCST90001709	rs1894588	T	C	0.0622	BAFF-R on IgD+ CD38dim B cell || id:ebi-a-GCST90001709	TRUE	reported	igd	0.0622	0.0328694499992448	124.220912830378
701	1.44411e-19	22	40774205	3657	-0.5223	0.05739	ebi-a-GCST90001709	rs149806587	G	A	0.0526	BAFF-R on IgD+ CD38dim B cell || id:ebi-a-GCST90001709	TRUE	reported	igd	0.0526	0.0271887456478392	102.152257077896
702	1e-200	22	42315371	3657	-1.516	0.03358	ebi-a-GCST90001709	rs73165129	T	C	0.099	BAFF-R on IgD+ CD38dim B cell || id:ebi-a-GCST90001709	TRUE	reported	igd	0.099	0.410004	2539.96012977247
703	5.07575e-17	22	39843409	3657	0.2184	0.02591	ebi-a-GCST90001709	rs5757678	T	C	0.6418	BAFF-R on IgD+ CD38dim B cell || id:ebi-a-GCST90001709	TRUE	reported	igd	0.3582	0.0219311072128512	81.9555733283253
704	3.08674e-30	22	41957510	3657	-0.7505	0.06509	ebi-a-GCST90001709	rs117705111	A	G	0.0365	BAFF-R on IgD+ CD38dim B cell || id:ebi-a-GCST90001709	TRUE	reported	igd	0.0365	0.039616487958875	150.771292587005
705	3.71903e-09	22	41998660	3657	0.3293	0.05572	ebi-a-GCST90001709	rs117430146	C	G	0.0561	BAFF-R on IgD+ CD38dim B cell || id:ebi-a-GCST90001709	TRUE	reported	igd	0.0561	0.0114842411777742	42.4625516893893
706	4.92153e-33	22	43339960	3657	-0.4355	0.03601	ebi-a-GCST90001709	rs3819676	A	T	0.1406	BAFF-R on IgD+ CD38dim B cell || id:ebi-a-GCST90001709	TRUE	reported	igd	0.1406	0.04583391810062	175.570033179435
707	9.60948e-29	22	42525756	3657	-0.5028	0.04481	ebi-a-GCST90001709	rs1081003	A	G	0.0874	BAFF-R on IgD+ CD38dim B cell || id:ebi-a-GCST90001709	TRUE	reported	igd	0.0874	0.0403285336002432	153.595053588358
708	5.93745e-20	22	40246055	3657	-0.7149	0.07772	ebi-a-GCST90001709	rs76146864	T	C	0.0264	BAFF-R on IgD+ CD38dim B cell || id:ebi-a-GCST90001709	TRUE	reported	igd	0.0264	0.0262727226926208	98.6177584621736
709	4.176e-08	1	161478859	3657	-0.1479	0.02692	ebi-a-GCST90001710	rs4657041	C	T	0.3344	BAFF-R on IgD- CD24- B cell || id:ebi-a-GCST90001710	TRUE	reported	igd	0.3344	0.0097374653595648	35.9404043313951
710	1.57797e-11	22	40727723	3657	-0.7062	0.1044	ebi-a-GCST90001710	rs118137006	C	A	0.015	BAFF-R on IgD- CD24- B cell || id:ebi-a-GCST90001710	TRUE	reported	igd	0.015	0.0147371	54.6698870185297
711	3.41201e-08	22	44395926	3657	-0.3245	0.05867	ebi-a-GCST90001710	rs142780018	A	G	0.0463	BAFF-R on IgD- CD24- B cell || id:ebi-a-GCST90001710	TRUE	reported	igd	0.0463	0.009299340964155	34.308134262336
712	2.1e-09	22	39641412	3657	-0.355	0.05912	ebi-a-GCST90001710	rs13058590	T	C	0.0468	BAFF-R on IgD- CD24- B cell || id:ebi-a-GCST90001710	TRUE	reported	igd	0.0468	0.0112439	41.5637562832077
713	4.73042e-14	22	40567196	3657	-0.3712	0.04904	ebi-a-GCST90001710	rs113530150	T	C	0.0742	BAFF-R on IgD- CD24- B cell || id:ebi-a-GCST90001710	TRUE	reported	igd	0.0742	0.0189307147911168	70.526886943362
714	1.2569e-19	22	41305796	3657	-0.5316	0.05831	ebi-a-GCST90001710	rs191405504	T	A	0.0535	BAFF-R on IgD- CD24- B cell || id:ebi-a-GCST90001710	TRUE	reported	igd	0.0535	0.02862031046328	107.689337001867
715	2.73716e-20	22	40175781	3657	-0.7252	0.07811	ebi-a-GCST90001710	rs150612106	A	G	0.0261	BAFF-R on IgD- CD24- B cell || id:ebi-a-GCST90001710	TRUE	reported	igd	0.0261	0.0267362479192032	100.405451179872
716	3.89135e-40	22	42605548	3657	-0.6004	0.04473	ebi-a-GCST90001710	rs5758649	T	C	0.0871	BAFF-R on IgD- CD24- B cell || id:ebi-a-GCST90001710	TRUE	reported	igd	0.0871	0.0573261432907488	222.268870868147
717	1.20005e-22	22	44297686	3657	-0.2871	0.02912	ebi-a-GCST90001710	rs9614288	T	A	0.2346	BAFF-R on IgD- CD24- B cell || id:ebi-a-GCST90001710	TRUE	reported	igd	0.2346	0.0296014405412088	111.493637458056
718	1e-200	22	42315371	3657	-1.427	0.03453	ebi-a-GCST90001710	rs73165129	T	C	0.099	BAFF-R on IgD- CD24- B cell || id:ebi-a-GCST90001710	TRUE	reported	igd	0.099	0.363277	2085.32997113971
719	2.81773e-33	22	43339331	3657	-0.5779	0.0476	ebi-a-GCST90001710	rs146069723	T	C	0.0756	BAFF-R on IgD- CD24- B cell || id:ebi-a-GCST90001710	TRUE	reported	igd	0.0756	0.0466785242084448	178.963770684182
720	2.28902e-08	1	161478859	3657	-0.1503	0.02684	ebi-a-GCST90001711	rs4657041	C	T	0.3344	BAFF-R on IgD- CD27- B cell || id:ebi-a-GCST90001711	TRUE	reported	igd	0.3344	0.0100560526589952	37.1282359646233
721	1.40088e-14	22	40567196	3657	-0.3778	0.04889	ebi-a-GCST90001711	rs113530150	T	C	0.0742	BAFF-R on IgD- CD27- B cell || id:ebi-a-GCST90001711	TRUE	reported	igd	0.0742	0.0196098821895648	73.1077538428616
722	1.62798e-08	22	44395926	3657	-0.3313	0.05854	ebi-a-GCST90001711	rs142780018	A	G	0.0463	BAFF-R on IgD- CD27- B cell || id:ebi-a-GCST90001711	TRUE	reported	igd	0.0463	0.0096931657942878	35.7752968619446
723	1.32898e-10	22	39641412	3657	-0.3797	0.05894	ebi-a-GCST90001711	rs13058590	T	C	0.0468	BAFF-R on IgD- CD27- B cell || id:ebi-a-GCST90001711	TRUE	reported	igd	0.0468	0.0128629646671968	47.6267571530775
724	2.28823e-20	22	40175781	3657	-0.725	0.07793	ebi-a-GCST90001711	rs150612106	A	G	0.0261	BAFF-R on IgD- CD27- B cell || id:ebi-a-GCST90001711	TRUE	reported	igd	0.0261	0.0267215029875	100.348557703786
725	1.06905e-19	22	41305796	3657	-0.5312	0.05816	ebi-a-GCST90001711	rs191405504	T	A	0.0535	BAFF-R on IgD- CD27- B cell || id:ebi-a-GCST90001711	TRUE	reported	igd	0.0535	0.02857725622272	107.522571571568
726	7.9965e-23	22	44297686	3657	-0.2875	0.02904	ebi-a-GCST90001711	rs9614288	T	A	0.2346	BAFF-R on IgD- CD27- B cell || id:ebi-a-GCST90001711	TRUE	reported	igd	0.2346	0.0296839819875	111.814040117098
727	1.62705e-37	22	42605548	3657	-0.5779	0.04464	ebi-a-GCST90001711	rs5758649	T	C	0.0871	BAFF-R on IgD- CD27- B cell || id:ebi-a-GCST90001711	TRUE	reported	igd	0.0871	0.0531100544513838	205.005079980376
728	1.305e-10	22	40727723	3657	-0.6722	0.1043	ebi-a-GCST90001711	rs118137006	C	A	0.015	BAFF-R on IgD- CD27- B cell || id:ebi-a-GCST90001711	TRUE	reported	igd	0.015	0.0133523	49.4629202952586
729	1e-200	22	42315371	3657	-1.439	0.03429	ebi-a-GCST90001711	rs73165129	T	C	0.099	BAFF-R on IgD- CD27- B cell || id:ebi-a-GCST90001711	TRUE	reported	igd	0.099	0.369412	2141.18199348041
730	6.25029e-32	22	43339331	3657	-0.5638	0.04748	ebi-a-GCST90001711	rs146069723	T	C	0.0756	BAFF-R on IgD- CD27- B cell || id:ebi-a-GCST90001711	TRUE	reported	igd	0.0756	0.0444285225320832	169.936267127873
731	3.97558e-23	22	42874781	3657	-0.3562	0.03572	ebi-a-GCST90001712	rs2142827	A	G	0.1416	BAFF-R on IgD- CD38- B cell || id:ebi-a-GCST90001712	TRUE	reported	igd	0.1416	0.0308440066601472	116.322702555176
732	8.26609e-14	22	40727723	3657	-0.7814	0.1043	ebi-a-GCST90001712	rs118137006	C	A	0.015	BAFF-R on IgD- CD38- B cell || id:ebi-a-GCST90001712	TRUE	reported	igd	0.015	0.0180428	67.1582124674964
733	3.72735e-13	22	39876838	3657	-0.4887	0.06701	ebi-a-GCST90001712	rs117086217	G	A	0.0343	BAFF-R on IgD- CD38- B cell || id:ebi-a-GCST90001712	TRUE	reported	igd	0.0343	0.0158216227559838	58.7576729078889
734	1.438e-08	22	44395926	3657	-0.3333	0.05866	ebi-a-GCST90001712	rs142780018	A	G	0.0463	BAFF-R on IgD- CD38- B cell || id:ebi-a-GCST90001712	TRUE	reported	igd	0.0463	0.0098105509287918	36.2128314721675
735	7.61728e-49	22	42605548	3657	-0.6648	0.04459	ebi-a-GCST90001712	rs5758649	T	C	0.0871	BAFF-R on IgD- CD38- B cell || id:ebi-a-GCST90001712	TRUE	reported	igd	0.0871	0.0702834998067072	276.305940294818
736	1.19399e-26	22	44297686	3657	-0.313	0.02906	ebi-a-GCST90001712	rs9614288	T	A	0.2346	BAFF-R on IgD- CD38- B cell || id:ebi-a-GCST90001712	TRUE	reported	igd	0.2346	0.03518318374392	133.283888109488
737	1e-200	22	42315371	3657	-1.461	0.03414	ebi-a-GCST90001712	rs73165129	T	C	0.099	BAFF-R on IgD- CD38- B cell || id:ebi-a-GCST90001712	TRUE	reported	igd	0.099	0.380794	2247.72322485168
738	3.88061e-38	22	43349884	3657	-0.6176	0.04729	ebi-a-GCST90001712	rs75056525	A	G	0.0762	BAFF-R on IgD- CD38- B cell || id:ebi-a-GCST90001712	TRUE	reported	igd	0.0762	0.0537003973926912	207.413119406894
739	4.96249e-38	22	42315371	3659	-0.5288	0.04055	ebi-a-GCST90001713	rs73165129	T	C	0.0991	BAFF-R on IgD- CD38+ B cell || id:ebi-a-GCST90001713	TRUE	reported	igd	0.0991	0.0499301798067072	192.190788163315
740	1.34899e-08	22	42270864	3659	-0.3114	0.0547	ebi-a-GCST90001713	rs149192849	C	T	0.0536	BAFF-R on IgD- CD38+ B cell || id:ebi-a-GCST90001713	TRUE	reported	igd	0.0536	0.0098379980794368	36.3350228616294
741	6.78203e-09	22	42867332	3659	0.1467	0.02525	ebi-a-GCST90001713	rs4822134	C	T	0.4057	BAFF-R on IgD- CD38+ B cell || id:ebi-a-GCST90001713	TRUE	reported	igd	0.4057	0.0103776964017678	38.3492122229617
742	1.31099e-10	1	161478859	3657	-0.1739	0.02699	ebi-a-GCST90001714	rs4657041	C	T	0.3344	BAFF-R on IgD- CD38dim B cell || id:ebi-a-GCST90001714	TRUE	reported	igd	0.3344	0.0134619738226688	49.8749293146964
743	2.94578e-32	22	43339331	3657	-0.5694	0.04769	ebi-a-GCST90001715	rs146069723	T	C	0.0756	BAFF-R on memory B cell || id:ebi-a-GCST90001715	TRUE	reported	igd	0.0756	0.0453154872014208	173.48988435527
744	1.21591e-20	22	42874781	3657	-0.3357	0.03582	ebi-a-GCST90001715	rs2142827	A	G	0.1416	BAFF-R on memory B cell || id:ebi-a-GCST90001715	TRUE	reported	igd	0.1416	0.0273959043011712	102.952507257164
745	2.28613e-26	22	44297686	3657	-0.3115	0.02909	ebi-a-GCST90001715	rs9614288	T	A	0.2346	BAFF-R on memory B cell || id:ebi-a-GCST90001715	TRUE	reported	igd	0.2346	0.03484677276318	131.963454978088
746	6.48903e-10	22	39641412	3657	-0.3667	0.0592	ebi-a-GCST90001715	rs13058590	T	C	0.0468	BAFF-R on memory B cell || id:ebi-a-GCST90001715	TRUE	reported	igd	0.0468	0.0119972498207328	44.3824150153652
747	3.36899e-40	22	42605548	3657	-0.6016	0.04478	ebi-a-GCST90001715	rs5758649	T	C	0.0871	BAFF-R on memory B cell || id:ebi-a-GCST90001715	TRUE	reported	igd	0.0871	0.0575555240951808	223.212556226104
748	5.38642e-14	22	39876838	3657	-0.5069	0.06712	ebi-a-GCST90001715	rs117086217	G	A	0.0343	BAFF-R on memory B cell || id:ebi-a-GCST90001715	TRUE	reported	igd	0.0343	0.0170220134586222	63.2928306056681
749	9.14324e-13	22	40727723	3657	-0.7493	0.1045	ebi-a-GCST90001715	rs118137006	C	A	0.015	BAFF-R on memory B cell || id:ebi-a-GCST90001715	TRUE	reported	igd	0.015	0.0165908619795	61.662636832045
750	2.90202e-09	22	44698304	3657	-0.6487	0.109	ebi-a-GCST90001715	rs189503542	A	T	0.0138	BAFF-R on memory B cell || id:ebi-a-GCST90001715	TRUE	reported	igd	0.0138	0.0114541238875128	42.3499038542299
751	1e-200	22	42315371	3657	-1.488	0.0339	ebi-a-GCST90001715	rs73165129	T	C	0.099	BAFF-R on memory B cell || id:ebi-a-GCST90001715	TRUE	reported	igd	0.099	0.394999	2386.31094352351
752	1.2331e-18	22	41305795	3657	-0.5177	0.05843	ebi-a-GCST90001715	rs187315152	T	A	0.0535	BAFF-R on memory B cell || id:ebi-a-GCST90001715	TRUE	reported	igd	0.0535	0.027143179951395	101.976283331593
753	5.2517e-12	1	161479745	3657	-0.1866	0.02696	ebi-a-GCST90001716	rs1801274	G	A	0.325	BAFF-R on naive-mature B cell || id:ebi-a-GCST90001716	TRUE	reported	igd	0.325	0.0152771	56.7040062780531
754	1.2249e-28	22	42525756	3657	-0.5029	0.04491	ebi-a-GCST90001716	rs1081003	A	G	0.0874	BAFF-R on naive-mature B cell || id:ebi-a-GCST90001716	TRUE	reported	igd	0.0874	0.0403445767760568	153.658724317006
755	2.83531e-24	22	40629980	3657	-0.5235	0.05113	ebi-a-GCST90001716	rs1894588	T	C	0.0622	BAFF-R on naive-mature B cell || id:ebi-a-GCST90001716	TRUE	reported	igd	0.0622	0.03197157128622	120.715559156048
756	1.77787e-20	22	40246055	3657	-0.7259	0.0778	ebi-a-GCST90001716	rs76146864	T	C	0.0264	BAFF-R on naive-mature B cell || id:ebi-a-GCST90001716	TRUE	reported	igd	0.0264	0.0270874473733248	101.76106771591
757	1.09295e-19	22	40774205	3657	-0.5248	0.05747	ebi-a-GCST90001716	rs149806587	G	A	0.0526	BAFF-R on naive-mature B cell || id:ebi-a-GCST90001716	TRUE	reported	igd	0.0526	0.0274496475758592	103.160172262228
758	1.23709e-32	22	43339960	3657	-0.4335	0.03608	ebi-a-GCST90001716	rs3819676	A	T	0.1406	BAFF-R on naive-mature B cell || id:ebi-a-GCST90001716	TRUE	reported	igd	0.1406	0.04541390731998	173.884610856327
759	1.16305e-16	22	39843409	3657	0.2161	0.02596	ebi-a-GCST90001716	rs5757678	T	C	0.6418	BAFF-R on naive-mature B cell || id:ebi-a-GCST90001716	TRUE	reported	igd	0.3582	0.0214716205534392	80.200814581593
760	4.72803e-08	22	41998660	3657	0.3056	0.05584	ebi-a-GCST90001716	rs117430146	C	G	0.0561	BAFF-R on naive-mature B cell || id:ebi-a-GCST90001716	TRUE	reported	igd	0.0561	0.0098906661477888	36.5115079054128
761	1e-200	22	42317478	3657	-1.5	0.03385	ebi-a-GCST90001716	rs182240980	T	A	0.099	BAFF-R on naive-mature B cell || id:ebi-a-GCST90001716	TRUE	reported	igd	0.099	0.401396	2450.86789775219
762	2.26986e-30	22	41957510	3657	-0.7531	0.06516	ebi-a-GCST90001716	rs117705111	A	G	0.0365	BAFF-R on naive-mature B cell || id:ebi-a-GCST90001716	TRUE	reported	igd	0.0365	0.039891454749155	151.861232596433
763	3.18493e-40	22	42605548	3657	-0.6019	0.04479	ebi-a-GCST90001717	rs5758649	T	C	0.0871	BAFF-R on unswitched memory B cell || id:ebi-a-GCST90001717	TRUE	reported	igd	0.0871	0.0576129408585198	223.448843864351
764	1.57616e-31	22	43339331	3657	-0.5628	0.04773	ebi-a-GCST90001717	rs146069723	T	C	0.0756	BAFF-R on unswitched memory B cell || id:ebi-a-GCST90001717	TRUE	reported	igd	0.0756	0.0442710584612352	169.306077950608
765	1.20088e-13	22	39876838	3657	-0.5	0.06715	ebi-a-GCST90001717	rs117086217	G	A	0.0343	BAFF-R on unswitched memory B cell || id:ebi-a-GCST90001717	TRUE	reported	igd	0.0343	0.0165618	61.5526341717573
766	2.05779e-18	22	41305795	3657	-0.5144	0.05846	ebi-a-GCST90001717	rs187315152	T	A	0.0535	BAFF-R on unswitched memory B cell || id:ebi-a-GCST90001717	TRUE	reported	igd	0.0535	0.02679824268768	100.644677516789
767	1.70412e-12	22	40727723	3657	-0.7405	0.1046	ebi-a-GCST90001717	rs118137006	C	A	0.015	BAFF-R on unswitched memory B cell || id:ebi-a-GCST90001717	TRUE	reported	igd	0.015	0.0162034543875	60.1990584846388
768	4.14897e-09	22	44698304	3657	-0.6424	0.109	ebi-a-GCST90001717	rs189503542	A	T	0.0138	BAFF-R on unswitched memory B cell || id:ebi-a-GCST90001717	TRUE	reported	igd	0.0138	0.0112327254707712	41.5220170137772
769	1e-200	22	42315371	3657	-1.494	0.03383	ebi-a-GCST90001717	rs73165129	T	C	0.099	BAFF-R on unswitched memory B cell || id:ebi-a-GCST90001717	TRUE	reported	igd	0.099	0.398191	2418.35306092235
770	5.84117e-20	22	42874781	3657	-0.3298	0.03584	ebi-a-GCST90001717	rs2142827	A	G	0.1416	BAFF-R on unswitched memory B cell || id:ebi-a-GCST90001717	TRUE	reported	igd	0.1416	0.0264413887037952	99.2680611018372
771	1.692e-26	22	44297686	3657	-0.3124	0.0291	ebi-a-GCST90001717	rs9614288	T	A	0.2346	BAFF-R on unswitched memory B cell || id:ebi-a-GCST90001717	TRUE	reported	igd	0.2346	0.0350484254237568	132.754843143385
772	9.08448e-11	22	39641412	3657	-0.3847	0.05918	ebi-a-GCST90001717	rs13058590	T	C	0.0468	BAFF-R on unswitched memory B cell || id:ebi-a-GCST90001717	TRUE	reported	igd	0.0468	0.0132039616726368	48.9062359789059
773	1.93201e-08	1	161478859	3657	-0.1521	0.02702	ebi-a-GCST90001718	rs4657041	C	T	0.3344	BAFF-R on switched memory B cell || id:ebi-a-GCST90001718	TRUE	reported	igd	0.3344	0.0102983584923648	38.0321692022807
774	4.41062e-45	22	42605548	3657	-0.6396	0.04477	ebi-a-GCST90001718	rs5758649	T	C	0.0871	BAFF-R on switched memory B cell || id:ebi-a-GCST90001718	TRUE	reported	igd	0.0871	0.0650561364561888	254.325621055031
775	4.3401e-13	22	39876838	3657	-0.4893	0.06729	ebi-a-GCST90001718	rs117086217	G	A	0.0343	BAFF-R on switched memory B cell || id:ebi-a-GCST90001718	TRUE	reported	igd	0.0343	0.0158604965073198	58.9043672452124
776	1.53993e-34	22	43339331	3657	-0.5915	0.04776	ebi-a-GCST90001718	rs146069723	T	C	0.0756	BAFF-R on switched memory B cell || id:ebi-a-GCST90001718	TRUE	reported	igd	0.0756	0.04890139247448	187.924351986215
777	7.0762e-26	22	44297686	3657	-0.3092	0.02917	ebi-a-GCST90001718	rs9614288	T	A	0.2346	BAFF-R on switched memory B cell || id:ebi-a-GCST90001718	TRUE	reported	igd	0.2346	0.0343340813511552	129.952880095488
778	2.13304e-22	22	42874781	3657	-0.3514	0.03586	ebi-a-GCST90001718	rs2142827	A	G	0.1416	BAFF-R on switched memory B cell || id:ebi-a-GCST90001718	TRUE	reported	igd	0.1416	0.0300183261762048	113.11242793022
779	3.09671e-18	22	41305795	3657	-0.5129	0.05859	ebi-a-GCST90001718	rs187315152	T	A	0.0535	BAFF-R on switched memory B cell || id:ebi-a-GCST90001718	TRUE	reported	igd	0.0535	0.026642182205955	100.042527200793
780	1.40501e-08	22	44378670	3657	-0.3347	0.05887	ebi-a-GCST90001718	rs143944768	T	C	0.0463	BAFF-R on switched memory B cell || id:ebi-a-GCST90001718	TRUE	reported	igd	0.0463	0.0098931408910158	36.5207347307979
781	7.64364e-13	22	40727723	3657	-0.7534	0.1047	ebi-a-GCST90001718	rs118137006	C	A	0.015	BAFF-R on switched memory B cell || id:ebi-a-GCST90001718	TRUE	reported	igd	0.015	0.0167729	62.3508340924933
782	1e-200	22	42315371	3657	-1.466	0.03427	ebi-a-GCST90001718	rs73165129	T	C	0.099	BAFF-R on switched memory B cell || id:ebi-a-GCST90001718	TRUE	reported	igd	0.099	0.383405	2272.71719358786
783	6.65503e-10	22	39641412	3657	-0.3673	0.05933	ebi-a-GCST90001718	rs13058590	T	C	0.0468	BAFF-R on switched memory B cell || id:ebi-a-GCST90001718	TRUE	reported	igd	0.0468	0.0120365420973408	44.5295430857071
784	3.642e-10	1	161479745	3658	-0.1694	0.02694	ebi-a-GCST90001719	rs1801274	G	A	0.325	BAFF-R on IgD+ B cell || id:ebi-a-GCST90001719	TRUE	reported	igd	0.325	0.0125905	46.6179143386515
785	1.40896e-20	22	40774205	3658	-0.5364	0.05734	ebi-a-GCST90001719	rs149806587	G	A	0.0526	BAFF-R on IgD+ B cell || id:ebi-a-GCST90001719	TRUE	reported	igd	0.0526	0.0286765339713408	107.936657422553
786	1.82701e-08	22	41998660	3658	0.3144	0.05574	ebi-a-GCST90001719	rs117430146	C	G	0.056	BAFF-R on IgD+ B cell || id:ebi-a-GCST90001719	TRUE	reported	igd	0.056	0.01045093367808	38.6121465093985
787	1.86509e-24	22	40629980	3658	-0.5248	0.05105	ebi-a-GCST90001719	rs1894588	T	C	0.0622	BAFF-R on IgD+ B cell || id:ebi-a-GCST90001719	TRUE	reported	igd	0.0622	0.0321305575292928	121.368971033146
788	1.10994e-19	22	40246055	3658	-0.7095	0.07772	ebi-a-GCST90001719	rs76146864	T	C	0.0264	BAFF-R on IgD+ B cell || id:ebi-a-GCST90001719	TRUE	reported	igd	0.0264	0.02587731946272	97.1207034246685
789	1e-200	22	42322016	3658	-1.508	0.03367	ebi-a-GCST90001719	rs73165134	G	C	0.099	BAFF-R on IgD+ B cell || id:ebi-a-GCST90001719	TRUE	reported	igd	0.099	0.405688	2495.6558441192
790	3.1153e-33	22	43339960	3658	-0.4366	0.03599	ebi-a-GCST90001719	rs3819676	A	T	0.1407	BAFF-R on IgD+ B cell || id:ebi-a-GCST90001719	TRUE	reported	igd	0.1407	0.0460931477573112	176.659332936479
791	5.91834e-30	22	42525756	3658	-0.5131	0.04473	ebi-a-GCST90001719	rs1081003	A	G	0.0875	BAFF-R on IgD+ B cell || id:ebi-a-GCST90001719	TRUE	reported	igd	0.0875	0.042041185221875	160.447997137303
792	5.51061e-17	22	39843409	3658	0.218	0.0259	ebi-a-GCST90001719	rs5757678	T	C	0.6419	BAFF-R on IgD+ B cell || id:ebi-a-GCST90001719	TRUE	reported	igd	0.3581	0.02184815054072	81.6609797558815
793	3.47616e-30	22	41957510	3658	-0.7498	0.06509	ebi-a-GCST90001719	rs117705111	A	G	0.0365	BAFF-R on IgD+ B cell || id:ebi-a-GCST90001719	TRUE	reported	igd	0.0365	0.03954262091342	150.519768193099
794	7.94511e-21	22	40629980	3655	-0.4832	0.05131	ebi-a-GCST90001720	rs1894588	T	C	0.0622	BAFF-R on transitional B cell || id:ebi-a-GCST90001720	TRUE	reported	igd	0.0622	0.0272385797971968	102.288731782162
795	1e-200	22	42315371	3655	-1.385	0.03524	ebi-a-GCST90001720	rs73165129	T	C	0.099	BAFF-R on transitional B cell || id:ebi-a-GCST90001720	TRUE	reported	igd	0.099	0.342208	1900.42303190543
796	1.32404e-28	22	43393437	3655	-0.4046	0.03616	ebi-a-GCST90001720	rs5759079	A	G	0.1406	BAFF-R on transitional B cell || id:ebi-a-GCST90001720	TRUE	reported	igd	0.1406	0.0395605592654048	150.467293269413
797	5.84386e-16	22	39843409	3655	0.2113	0.026	ebi-a-GCST90001720	rs5757678	T	C	0.6419	BAFF-R on transitional B cell || id:ebi-a-GCST90001720	TRUE	reported	igd	0.3581	0.0205258280535182	76.5521460667969
798	2.03704e-24	22	41957510	3655	-0.6734	0.06556	ebi-a-GCST90001720	rs117705111	A	G	0.0365	BAFF-R on transitional B cell || id:ebi-a-GCST90001720	TRUE	reported	igd	0.0365	0.03189486756638	120.350514956055
799	1.93821e-17	22	40246055	3655	-0.6664	0.07803	ebi-a-GCST90001720	rs76146864	T	C	0.0264	BAFF-R on transitional B cell || id:ebi-a-GCST90001720	TRUE	reported	igd	0.0264	0.0228288726048768	85.3421363849756
800	1.85994e-25	22	42525756	3655	-0.4717	0.0449	ebi-a-GCST90001720	rs1081003	A	G	0.0873	BAFF-R on transitional B cell || id:ebi-a-GCST90001720	TRUE	reported	igd	0.0873	0.0354571677781038	134.286451121142
801	1.72584e-16	22	40774205	3655	-0.4771	0.05763	ebi-a-GCST90001720	rs149806587	G	A	0.0525	BAFF-R on transitional B cell || id:ebi-a-GCST90001720	TRUE	reported	igd	0.0525	0.022645783489875	84.6418275903109
802	2.50599e-08	19	49907690	3595	-0.1391	0.02491	ebi-a-GCST90001722	rs10426452	A	G	0.3815	CD19 on CD20- CD38- B cell || id:ebi-a-GCST90001722	TRUE	reported	igd	0.3815	0.009131003345555	33.1100227490723
803	9.27598e-10	1	206855483	3656	0.5474	0.08918	ebi-a-GCST90001723	rs112417310	A	G	0.0201	CD19 on CD24+ CD27+ B cell || id:ebi-a-GCST90001723	TRUE	reported	igd	0.0201	0.0118036791769848	43.6458250287567
804	1.45499e-09	16	28973268	3656	0.1545	0.02548	ebi-a-GCST90001723	rs11643297	G	A	0.6109	CD19 on CD24+ CD27+ B cell || id:ebi-a-GCST90001723	TRUE	reported	igd	0.3891	0.011347973661195	41.9414461846221
805	2.306e-10	1	206902437	3656	0.5738	0.09026	ebi-a-GCST90001724	rs55712453	G	A	0.0201	CD19 on IgD+ CD24+ B cell || id:ebi-a-GCST90001724	TRUE	reported	igd	0.0201	0.0129696691795512	48.0138955230354
806	1.91501e-09	1	207276336	3656	0.5546	0.09212	ebi-a-GCST90001724	rs113812519	G	A	0.0185	CD19 on IgD+ CD24+ B cell || id:ebi-a-GCST90001724	TRUE	reported	igd	0.0185	0.01116996361598	41.2760995833465
807	7.81898e-09	16	28973268	3656	0.148	0.02557	ebi-a-GCST90001724	rs11643297	G	A	0.6109	CD19 on IgD+ CD24+ B cell || id:ebi-a-GCST90001724	TRUE	reported	igd	0.3891	0.01041321373152	38.450273895079
808	3.79796e-09	1	206855483	3656	0.5237	0.08866	ebi-a-GCST90001725	rs112417310	A	G	0.0201	CD19 on IgD+ CD24- B cell || id:ebi-a-GCST90001725	TRUE	reported	igd	0.0201	0.0108037110072462	39.9079135857603
809	6.41904e-09	1	207276336	3656	0.5314	0.09132	ebi-a-GCST90001725	rs113812519	G	A	0.0185	CD19 on IgD+ CD24- B cell || id:ebi-a-GCST90001725	TRUE	reported	igd	0.0185	0.01025498733038	37.8599772926734
810	3.75898e-08	1	205241642	3656	0.281	0.05096	ebi-a-GCST90001725	rs79856590	A	G	0.0609	CD19 on IgD+ CD24- B cell || id:ebi-a-GCST90001725	TRUE	reported	igd	0.0609	0.00903174710718	33.3027862732199
811	7.39197e-10	1	207276336	1833	0.7181	0.116	ebi-a-GCST90001728	rs113812519	G	A	0.0215	CD19 on IgD+ CD38- unswitched memory B cell || id:ebi-a-GCST90001728	TRUE	reported	igd	0.0215	0.021696972524555	40.6082323950054
812	9.17698e-11	1	206902437	1833	0.7788	0.1195	ebi-a-GCST90001728	rs55712453	G	A	0.0205	CD19 on IgD+ CD38- unswitched memory B cell || id:ebi-a-GCST90001728	TRUE	reported	igd	0.0205	0.02435791904568	45.7128189151245
813	1.649e-08	1	207018206	1833	0.6567	0.1158	ebi-a-GCST90001728	rs144743804	A	G	0.0224	CD19 on IgD+ CD38- unswitched memory B cell || id:ebi-a-GCST90001728	TRUE	reported	igd	0.0224	0.0188874461647872	35.2486713094631
814	5.4325e-13	1	206855483	3657	0.6504	0.08983	ebi-a-GCST90001729	rs112417310	A	G	0.0201	CD19 on IgD+ CD38+ B cell || id:ebi-a-GCST90001729	TRUE	reported	igd	0.0201	0.0166636016823168	61.9375670961296
815	1.07201e-11	1	207018206	3657	0.6138	0.09002	ebi-a-GCST90001729	rs144743804	A	G	0.0197	CD19 on IgD+ CD38+ B cell || id:ebi-a-GCST90001729	TRUE	reported	igd	0.0197	0.0145515411794808	53.9712478465493
816	2.55211e-13	1	207276336	3657	0.6788	0.09244	ebi-a-GCST90001729	rs113812519	G	A	0.0185	CD19 on IgD+ CD38+ B cell || id:ebi-a-GCST90001729	TRUE	reported	igd	0.0185	0.01673307259832	62.2001804825019
817	1.22301e-09	1	207276336	3657	0.5583	0.09163	ebi-a-GCST90001730	rs113812519	G	A	0.0185	CD19 on IgD+ CD38dim B cell || id:ebi-a-GCST90001730	TRUE	reported	igd	0.0185	0.011319501039795	41.8464573175687
818	3.64897e-10	1	206855483	3657	0.5594	0.089	ebi-a-GCST90001730	rs112417310	A	G	0.0201	CD19 on IgD+ CD38dim B cell || id:ebi-a-GCST90001730	TRUE	reported	igd	0.0201	0.0123268676985528	45.6170163637289
819	1.33601e-08	1	207018206	3657	0.5079	0.0892	ebi-a-GCST90001730	rs144743804	A	G	0.0197	CD19 on IgD+ CD38dim B cell || id:ebi-a-GCST90001730	TRUE	reported	igd	0.0197	0.0099634936906062	36.7830571974739
820	1.06601e-08	16	28913787	3657	0.1434	0.025	ebi-a-GCST90001733	rs7189927	C	T	0.5982	CD19 on IgD- CD38- B cell || id:ebi-a-GCST90001733	TRUE	reported	igd	0.4018	0.0098851813113312	36.491058421656
821	1.695e-09	1	206855483	3657	0.5373	0.08896	ebi-a-GCST90001735	rs112417310	A	G	0.0201	CD19 on IgD- CD38dim B cell || id:ebi-a-GCST90001735	TRUE	reported	igd	0.0201	0.0113721215218542	42.0432248242491
822	5.48151e-11	16	28973268	3657	0.167	0.02538	ebi-a-GCST90001735	rs11643297	G	A	0.611	CD19 on IgD- CD38dim B cell || id:ebi-a-GCST90001735	TRUE	reported	igd	0.389	0.0132573	49.1062975202326
823	3.77103e-08	22	43167446	3657	-0.3441	0.06242	ebi-a-GCST90001735	rs113612962	C	G	0.0402	CD19 on IgD- CD38dim B cell || id:ebi-a-GCST90001735	TRUE	reported	igd	0.0402	0.0091370529056952	33.7038825281026
824	1.118e-08	1	206855483	3657	0.5116	0.08936	ebi-a-GCST90001736	rs112417310	A	G	0.0201	CD19 on memory B cell || id:ebi-a-GCST90001736	TRUE	reported	igd	0.0201	0.0103102425528288	38.0765146320117
825	7.88806e-09	16	28973268	3657	0.1475	0.02551	ebi-a-GCST90001736	rs11643297	G	A	0.611	CD19 on memory B cell || id:ebi-a-GCST90001736	TRUE	reported	igd	0.389	0.0103420074875	38.1950508688839
826	2.715e-08	1	206842241	3653	0.4393	0.07886	ebi-a-GCST90001737	rs75320486	A	G	0.0246	CD19 on naive-mature B cell || id:ebi-a-GCST90001737	TRUE	reported	igd	0.0246	0.0092612639200632	34.1289518021052
827	1.05099e-08	1	205241642	3653	0.292	0.05091	ebi-a-GCST90001737	rs79856590	A	G	0.0609	CD19 on naive-mature B cell || id:ebi-a-GCST90001737	TRUE	reported	igd	0.0609	0.00975269924832	35.9577904717211
828	2.01702e-10	1	206902437	3656	0.5735	0.08992	ebi-a-GCST90001738	rs55712453	G	A	0.0201	CD19 on unswitched memory B cell || id:ebi-a-GCST90001738	TRUE	reported	igd	0.0201	0.012956110853955	47.9630435697341
829	3.94703e-08	1	207018206	3656	0.4919	0.08935	ebi-a-GCST90001738	rs144743804	A	G	0.0197	CD19 on unswitched memory B cell || id:ebi-a-GCST90001738	TRUE	reported	igd	0.0197	0.0093456361668302	34.4711089965464
830	4.29101e-09	1	207276336	3656	0.5404	0.0918	ebi-a-GCST90001738	rs113812519	G	A	0.0185	CD19 on unswitched memory B cell || id:ebi-a-GCST90001738	TRUE	reported	igd	0.0185	0.01060529390648	39.1671227828613
831	3.38197e-08	1	206855483	3657	0.4952	0.0895	ebi-a-GCST90001740	rs112417310	A	G	0.0201	CD19 on switched memory B cell || id:ebi-a-GCST90001740	TRUE	reported	igd	0.0201	0.0096598210872192	35.6510286319461
832	2.9792e-11	16	28913787	3657	0.167	0.02504	ebi-a-GCST90001740	rs7189927	C	T	0.5982	CD19 on switched memory B cell || id:ebi-a-GCST90001740	TRUE	reported	igd	0.4018	0.01340661935928	49.6670611415878
833	5.79095e-09	1	206855483	3658	0.5195	0.08901	ebi-a-GCST90001741	rs112417310	A	G	0.0201	CD19 on IgD+ B cell || id:ebi-a-GCST90001741	TRUE	reported	igd	0.0201	0.010631117410395	39.2850087933547
834	2.90998e-08	1	207276336	3658	0.5095	0.09165	ebi-a-GCST90001741	rs113812519	G	A	0.0185	CD19 on IgD+ B cell || id:ebi-a-GCST90001741	TRUE	reported	igd	0.0185	0.009427149723875	34.7936644749345
835	8.33508e-10	1	206902437	3657	0.5582	0.0907	ebi-a-GCST90001742	rs55712453	G	A	0.0201	CD19 on transitional B cell || id:ebi-a-GCST90001742	TRUE	reported	igd	0.0201	0.0122740383263352	45.4190856811527
836	2.61198e-10	1	207276336	3657	0.5863	0.09251	ebi-a-GCST90001742	rs113812519	G	A	0.0185	CD19 on transitional B cell || id:ebi-a-GCST90001742	TRUE	reported	igd	0.0185	0.012483369236195	46.2034897812326
837	2.357e-09	1	207018206	3657	0.539	0.09004	ebi-a-GCST90001742	rs144743804	A	G	0.0197	CD19 on transitional B cell || id:ebi-a-GCST90001742	TRUE	reported	igd	0.0197	0.01122103081022	41.4782968583572
838	3.01578e-11	6	15913304	3660	0.2121	0.03182	ebi-a-GCST90001743	rs12212931	G	T	0.8197	CD20 on B cell || id:ebi-a-GCST90001743	TRUE	reported	igd	0.1803	0.0132972549158862	49.296871549866
839	3.55304e-10	6	32561370	3660	0.183	0.02909	ebi-a-GCST90001743	rs35139284	T	C	0.401	CD20 on B cell || id:ebi-a-GCST90001743	TRUE	reported	igd	0.401	0.016088	59.8123457864848
840	4.62914e-13	11	60268994	3660	-0.1808	0.02489	ebi-a-GCST90001743	rs1941018	G	A	0.6079	CD20 on B cell || id:ebi-a-GCST90001743	TRUE	reported	igd	0.3921	0.0155831709015552	57.9055918925055
841	1.12202e-11	19	49841054	3660	0.1996	0.0293	ebi-a-GCST90001743	rs354026	T	G	0.7669	CD20 on B cell || id:ebi-a-GCST90001743	TRUE	reported	igd	0.2331	0.0142440037998048	52.8574678729158
842	1.18299e-08	6	29753117	3657	0.2581	0.04516	ebi-a-GCST90001745	rs9258377	T	C	0.1202	CD20 on CD24+ CD27+ B cell || id:ebi-a-GCST90001745	TRUE	reported	igd	0.1202	0.0140894626481912	52.2329197509762
843	7.66602e-09	6	15858996	3657	0.2138	0.03693	ebi-a-GCST90001745	rs6459417	T	C	0.8737	CD20 on CD24+ CD27+ B cell || id:ebi-a-GCST90001745	TRUE	reported	igd	0.1263	0.0100881396067128	37.2479124029145
844	1.38401e-08	6	32640351	3657	0.2545	0.04474	ebi-a-GCST90001745	rs111259171	G	A	0.1947	CD20 on CD24+ CD27+ B cell || id:ebi-a-GCST90001745	TRUE	reported	igd	0.1947	0.020310902417355	75.775415403324
845	1.32099e-08	6	29765925	3657	0.2943	0.05167	ebi-a-GCST90001745	rs9461557	T	C	0.1124	CD20 on CD24+ CD27+ B cell || id:ebi-a-GCST90001745	TRUE	reported	igd	0.1124	0.0172820049286752	64.2765557678867
846	3.07298e-08	10	94516008	3657	0.1756	0.03165	ebi-a-GCST90001745	rs11187166	T	C	0.1993	CD20 on CD24+ CD27+ B cell || id:ebi-a-GCST90001745	TRUE	reported	igd	0.1993	0.0098413832789472	36.3277714066347
847	1.02589e-11	11	60166613	3657	-0.2878	0.04216	ebi-a-GCST90001745	rs74621542	C	T	0.0917	CD20 on CD24+ CD27+ B cell || id:ebi-a-GCST90001745	TRUE	reported	igd	0.0917	0.0137978120472248	51.1365758955521
848	8.18088e-23	19	49872521	3657	-0.283	0.0286	ebi-a-GCST90001745	rs55809481	C	T	0.2425	CD20 on CD24+ CD27+ B cell || id:ebi-a-GCST90001745	TRUE	reported	igd	0.2425	0.0294236974875	110.803873985402
849	1.84502e-08	6	15898884	3657	0.2082	0.03692	ebi-a-GCST90001746	rs1569590	G	A	0.8748	CD20 on IgD+ CD24+ B cell || id:ebi-a-GCST90001746	TRUE	reported	igd	0.1252	0.0094952094542208	35.0376806719473
850	1.60509e-13	19	49872521	3657	-0.2125	0.0287	ebi-a-GCST90001746	rs55809481	C	T	0.2425	CD20 on IgD+ CD24+ B cell || id:ebi-a-GCST90001746	TRUE	reported	igd	0.2425	0.016589841796875	61.6587811929574
851	1.31401e-08	6	32560741	3657	-0.1682	0.02952	ebi-a-GCST90001747	rs9270560	C	T	0.5889	CD20 on IgD+ CD24- B cell || id:ebi-a-GCST90001747	TRUE	reported	igd	0.4111	0.0136984367782392	50.7631623951984
852	2.94781e-12	6	15880540	3657	0.2255	0.03219	ebi-a-GCST90001747	rs2066399	A	G	0.821	CD20 on IgD+ CD24- B cell || id:ebi-a-GCST90001747	TRUE	reported	igd	0.179	0.0149458037795	55.4557434744885
853	1.15398e-11	6	32451834	3657	0.1942	0.02853	ebi-a-GCST90001747	rs62405562	G	A	0.455	CD20 on IgD+ CD24- B cell || id:ebi-a-GCST90001747	TRUE	reported	igd	0.455	0.0187041	69.666458511955
854	9.87006e-10	6	14091682	3657	0.1645	0.02685	ebi-a-GCST90001747	rs72836542	T	C	0.3161	CD20 on IgD+ CD24- B cell || id:ebi-a-GCST90001747	TRUE	reported	igd	0.3161	0.011699812445195	43.2690543072637
855	2.29192e-16	11	60273642	3657	-0.2046	0.02482	ebi-a-GCST90001747	rs4939384	G	A	0.6088	CD20 on IgD+ CD24- B cell || id:ebi-a-GCST90001747	TRUE	reported	igd	0.3912	0.0199395220603392	74.3616896824062
856	6.07995e-09	6	15880540	3645	0.187	0.03209	ebi-a-GCST90001748	rs2066399	A	G	0.8211	CD20 on IgD+ CD38- B cell || id:ebi-a-GCST90001748	TRUE	reported	igd	0.1789	0.01027352782302	37.815
857	8.42597e-10	9	37002142	3645	-0.1558	0.02531	ebi-a-GCST90001748	rs12554596	G	A	0.3892	CD20 on IgD+ CD38- B cell || id:ebi-a-GCST90001748	TRUE	reported	igd	0.3892	0.0115408225204608	42.5340948821419
858	7.48997e-10	11	60230531	3645	-0.2571	0.04166	ebi-a-GCST90001748	rs2070770	T	C	0.0967	CD20 on IgD+ CD38- B cell || id:ebi-a-GCST90001748	TRUE	reported	igd	0.0967	0.0115476239682702	42.5594546955269
859	3.22181e-11	19	49846398	3645	-0.1948	0.02926	ebi-a-GCST90001748	rs30003	C	T	0.2303	CD20 on IgD+ CD38- B cell || id:ebi-a-GCST90001748	TRUE	reported	igd	0.2303	0.0134531295784928	49.6780766569252
860	2.30999e-08	6	32544405	1834	-0.2613	0.04657	ebi-a-GCST90001749	rs9269561	G	C	0.4703	CD20 on IgD+ CD38- naive B cell || id:ebi-a-GCST90001749	TRUE	reported	igd	0.4703	0.0340183908648558	64.516437450826
861	1.55704e-11	11	60261376	1834	-0.2292	0.03378	ebi-a-GCST90001749	rs11604619	T	A	0.6074	CD20 on IgD+ CD38- naive B cell || id:ebi-a-GCST90001749	TRUE	reported	igd	0.3926	0.0250544172108672	47.0792351292043
862	2.45002e-08	6	14091682	3657	0.1494	0.02674	ebi-a-GCST90001751	rs72836542	T	C	0.3161	CD20 on IgD+ CD38+ B cell || id:ebi-a-GCST90001751	TRUE	reported	igd	0.3161	0.0096504661157688	35.616166258789
863	1.1311e-25	6	15880540	3657	0.3353	0.03177	ebi-a-GCST90001751	rs2066399	A	G	0.821	CD20 on IgD+ CD38+ B cell || id:ebi-a-GCST90001751	TRUE	reported	igd	0.179	0.03304405152062	124.903320050719
864	3.046e-08	6	32560752	3657	-0.1706	0.03073	ebi-a-GCST90001751	rs7768875	T	C	0.461	CD20 on IgD+ CD38+ B cell || id:ebi-a-GCST90001751	TRUE	reported	igd	0.461	0.01446364453688	53.6404572893249
865	6.72667e-13	11	60266070	3657	-0.1785	0.02475	ebi-a-GCST90001751	rs7939177	T	C	0.6102	CD20 on IgD+ CD38+ B cell || id:ebi-a-GCST90001751	TRUE	reported	igd	0.3898	0.01515725212302	56.2523881391857
866	1.75102e-10	19	49915911	3657	0.1684	0.02631	ebi-a-GCST90001751	rs34486765	A	G	0.3094	CD20 on IgD+ CD38+ B cell || id:ebi-a-GCST90001751	TRUE	reported	igd	0.3094	0.0121188400464768	44.8377417906792
867	7.1978e-11	6	14091682	3657	0.1752	0.0268	ebi-a-GCST90001752	rs72836542	T	C	0.3161	CD20 on IgD+ CD38dim B cell || id:ebi-a-GCST90001752	TRUE	reported	igd	0.3161	0.0132713559925632	49.1592156034065
868	1.75186e-13	6	15880540	3657	0.2375	0.03213	ebi-a-GCST90001752	rs2066399	A	G	0.821	CD20 on IgD+ CD38dim B cell || id:ebi-a-GCST90001752	TRUE	reported	igd	0.179	0.0165788121875	61.6170968210477
869	2.12716e-13	6	32560741	3657	-0.2177	0.02955	ebi-a-GCST90001752	rs9270560	C	T	0.5889	CD20 on IgD+ CD38dim B cell || id:ebi-a-GCST90001752	TRUE	reported	igd	0.4111	0.0229475267530782	85.8430970485904
870	1.82306e-15	6	32451834	3657	0.2285	0.02861	ebi-a-GCST90001752	rs62405562	G	A	0.455	CD20 on IgD+ CD38dim B cell || id:ebi-a-GCST90001752	TRUE	reported	igd	0.455	0.0258946653875	97.1609523409112
871	2.5038e-21	11	60273642	3657	-0.236	0.02474	ebi-a-GCST90001752	rs4939384	G	A	0.6088	CD20 on IgD+ CD38dim B cell || id:ebi-a-GCST90001752	TRUE	reported	igd	0.3912	0.02652940388352	99.6074987586613
872	4.22902e-08	16	11007193	3657	0.1788	0.03256	ebi-a-GCST90001752	rs7404890	A	G	0.8208	CD20 on IgD+ CD38dim B cell || id:ebi-a-GCST90001752	TRUE	reported	igd	0.1792	0.0094046010605568	34.7001580192444
873	2.89501e-10	19	49915911	3657	0.167	0.02642	ebi-a-GCST90001752	rs34486765	A	G	0.3094	CD20 on IgD+ CD38dim B cell || id:ebi-a-GCST90001752	TRUE	reported	igd	0.3094	0.01191817673592	44.0863650602196
874	3.33503e-08	22	39781585	3657	-0.1389	0.02509	ebi-a-GCST90001752	rs1007337	T	C	0.6024	CD20 on IgD+ CD38dim B cell || id:ebi-a-GCST90001752	TRUE	reported	igd	0.3976	0.0092419970606208	34.0946014630738
875	3.02399e-09	6	32633970	3657	0.1709	0.02875	ebi-a-GCST90001753	rs35567463	A	C	0.3506	CD20 on IgD- CD24- B cell || id:ebi-a-GCST90001753	TRUE	reported	igd	0.3506	0.0132995919726968	49.2652159305297
876	3.02691e-11	19	49847916	3657	-0.196	0.02941	ebi-a-GCST90001753	rs30006	C	T	0.2335	CD20 on IgD- CD24- B cell || id:ebi-a-GCST90001753	TRUE	reported	igd	0.2335	0.0137512	50.9614861035227
877	2.238e-09	6	15898371	3657	0.1924	0.0321	ebi-a-GCST90001754	rs4716010	A	G	0.8194	CD20 on IgD- CD27- B cell || id:ebi-a-GCST90001754	TRUE	reported	igd	0.1806	0.0109560457388928	40.4879348416516
878	8.55067e-11	19	49847916	3657	-0.1907	0.02929	ebi-a-GCST90001754	rs30006	C	T	0.2335	CD20 on IgD- CD27- B cell || id:ebi-a-GCST90001754	TRUE	reported	igd	0.2335	0.013017585111195	48.2068098313363
879	2.509e-08	19	50940778	3657	0.2363	0.04232	ebi-a-GCST90001754	rs61731791	T	C	0.0972	CD20 on IgD- CD27- B cell || id:ebi-a-GCST90001754	TRUE	reported	igd	0.0972	0.0097997558138208	36.1725900491501
880	4.89553e-13	20	44746982	3657	-0.1869	0.02576	ebi-a-GCST90001754	rs1883832	C	T	0.6318	CD20 on IgD- CD27- B cell || id:ebi-a-GCST90001754	TRUE	reported	igd	0.3682	0.0162521942382072	60.383128270002
881	4.31797e-08	6	31753526	3657	0.1995	0.03634	ebi-a-GCST90001755	rs11751198	A	G	0.1839	CD20 on IgD- CD38- B cell || id:ebi-a-GCST90001755	TRUE	reported	igd	0.1839	0.011946505924395	44.1924242113176
882	5.40605e-10	11	60164527	3657	-0.255	0.04098	ebi-a-GCST90001755	rs10501383	T	C	0.0971	CD20 on IgD- CD38- B cell || id:ebi-a-GCST90001755	TRUE	reported	igd	0.0971	0.0114016902795	42.1538025726086
883	3.857e-08	19	50940778	3657	0.2328	0.04226	ebi-a-GCST90001755	rs61731791	T	C	0.0972	CD20 on IgD- CD38- B cell || id:ebi-a-GCST90001755	TRUE	reported	igd	0.0972	0.0095116040460288	35.0987582794971
884	5.43751e-17	19	49872521	3657	-0.2424	0.02879	ebi-a-GCST90001755	rs55809481	C	T	0.2425	CD20 on IgD- CD38- B cell || id:ebi-a-GCST90001755	TRUE	reported	igd	0.2425	0.0215869	80.6407789820959
885	6.09102e-10	6	32577282	3657	-0.1886	0.0304	ebi-a-GCST90001757	rs9271146	C	A	0.7067	CD20 on IgD- CD38dim B cell || id:ebi-a-GCST90001757	TRUE	reported	igd	0.2933	0.0147455347433912	54.7015328401054
886	1.46899e-10	6	31755776	3657	0.2372	0.03691	ebi-a-GCST90001757	rs9469053	G	A	0.184	CD20 on IgD- CD38dim B cell || id:ebi-a-GCST90001757	TRUE	reported	igd	0.184	0.01689535598592	62.8137874279568
887	3.14101e-08	6	15897003	3657	0.2058	0.03711	ebi-a-GCST90001757	rs909846	G	T	0.8744	CD20 on IgD- CD38dim B cell || id:ebi-a-GCST90001757	TRUE	reported	igd	0.1256	0.0093029465313792	34.3215612211044
888	2.97399e-08	10	94516008	3657	0.1757	0.03163	ebi-a-GCST90001757	rs11187166	T	C	0.1993	CD20 on IgD- CD38dim B cell || id:ebi-a-GCST90001757	TRUE	reported	igd	0.1993	0.0098525953353198	36.3695706123568
889	2.09199e-10	11	60230531	3657	-0.2657	0.0417	ebi-a-GCST90001757	rs2070770	T	C	0.0965	CD20 on IgD- CD38dim B cell || id:ebi-a-GCST90001757	TRUE	reported	igd	0.0965	0.012310298241995	45.5549349096239
890	9.00949e-29	19	49872521	3657	-0.3192	0.02843	ebi-a-GCST90001757	rs55809481	C	T	0.2425	CD20 on IgD- CD38dim B cell || id:ebi-a-GCST90001757	TRUE	reported	igd	0.2425	0.0374326	142.136749416152
891	1.74502e-10	19	50940778	3657	0.2688	0.042	ebi-a-GCST90001757	rs61731791	T	C	0.0972	CD20 on IgD- CD38dim B cell || id:ebi-a-GCST90001757	TRUE	reported	igd	0.0972	0.0126807908548608	46.9435721955075
892	7.35495e-09	6	29905727	3657	0.1821	0.03141	ebi-a-GCST90001758	rs13190846	T	C	0.328	CD20 on memory B cell || id:ebi-a-GCST90001758	TRUE	reported	igd	0.328	0.01461816986112	54.2220378011874
893	2.979e-08	6	31209854	3657	0.2629	0.04733	ebi-a-GCST90001758	rs28572463	C	G	0.1081	CD20 on memory B cell || id:ebi-a-GCST90001758	TRUE	reported	igd	0.1081	0.0133276330182798	49.3704904606041
894	8.24803e-09	6	29778271	3657	0.2896	0.05014	ebi-a-GCST90001758	rs9461562	G	A	0.1025	CD20 on memory B cell || id:ebi-a-GCST90001758	TRUE	reported	igd	0.1025	0.0154307	57.2831011902354
895	1.09999e-09	6	15898884	3657	0.2257	0.03693	ebi-a-GCST90001758	rs1569590	G	A	0.8748	CD20 on memory B cell || id:ebi-a-GCST90001758	TRUE	reported	igd	0.1252	0.0111585102592608	41.2445831012727
896	8.12643e-11	11	60230531	3657	-0.2717	0.04169	ebi-a-GCST90001758	rs2070770	T	C	0.0965	CD20 on memory B cell || id:ebi-a-GCST90001758	TRUE	reported	igd	0.0965	0.012872554604195	47.6627281490158
897	1.71199e-20	19	49846398	3657	-0.2717	0.02911	ebi-a-GCST90001758	rs30003	C	T	0.2304	CD20 on memory B cell || id:ebi-a-GCST90001758	TRUE	reported	igd	0.2304	0.0261792262397952	98.2573739282472
898	2.52581e-12	6	15914349	3657	0.2234	0.0318	ebi-a-GCST90001759	rs6910382	G	C	0.8198	CD20 on naive-mature B cell || id:ebi-a-GCST90001759	TRUE	reported	igd	0.1802	0.0147454840547552	54.7013419861609
899	9.18121e-11	6	32451834	3657	0.1848	0.02844	ebi-a-GCST90001759	rs62405562	G	A	0.455	CD20 on naive-mature B cell || id:ebi-a-GCST90001759	TRUE	reported	igd	0.455	0.0169372	62.972067313047
900	5.42001e-09	6	14091682	3657	0.1572	0.02688	ebi-a-GCST90001759	rs72836542	T	C	0.3161	CD20 on naive-mature B cell || id:ebi-a-GCST90001759	TRUE	reported	igd	0.3161	0.0106844501871072	39.4734171935967
901	6.52304e-09	6	32560741	3657	-0.1712	0.02943	ebi-a-GCST90001759	rs9270560	C	T	0.5889	CD20 on naive-mature B cell || id:ebi-a-GCST90001759	TRUE	reported	igd	0.4111	0.0141914426813952	52.6164259940945
902	3.93396e-08	7	40190449	3657	-0.1343	0.0244	ebi-a-GCST90001759	rs388354	C	A	0.5205	CD20 on naive-mature B cell || id:ebi-a-GCST90001759	TRUE	reported	igd	0.4795	0.009003085330155	33.2052263681158
903	3.155e-15	11	60268994	3657	-0.1965	0.02481	ebi-a-GCST90001759	rs1941018	G	A	0.6081	CD20 on naive-mature B cell || id:ebi-a-GCST90001759	TRUE	reported	igd	0.3919	0.018403709610555	68.5267041910796
904	1.66702e-08	19	49846398	3657	-0.1667	0.02948	ebi-a-GCST90001759	rs30003	C	T	0.2304	CD20 on naive-mature B cell || id:ebi-a-GCST90001759	TRUE	reported	igd	0.2304	0.0098548207460352	36.3778671870097
905	7.24803e-10	6	15858996	3657	0.2282	0.03694	ebi-a-GCST90001760	rs6459417	T	C	0.8737	CD20 on unswitched memory B cell || id:ebi-a-GCST90001760	TRUE	reported	igd	0.1263	0.0114928294536888	42.4946757139022
906	1.74699e-08	6	31809504	3657	0.2604	0.0461	ebi-a-GCST90001760	rs112405902	A	G	0.1069	CD20 on unswitched memory B cell || id:ebi-a-GCST90001760	TRUE	reported	igd	0.1069	0.0129476141934048	47.9442940996722
907	1.45301e-09	11	60249734	3657	-0.2525	0.04163	ebi-a-GCST90001760	rs4447195	T	C	0.0982	CD20 on unswitched memory B cell || id:ebi-a-GCST90001760	TRUE	reported	igd	0.0982	0.0112920938595	41.7439799966639
908	2.09218e-16	19	49853881	3657	-0.2404	0.02912	ebi-a-GCST90001760	rs6509428	T	C	0.2323	CD20 on unswitched memory B cell || id:ebi-a-GCST90001760	TRUE	reported	igd	0.2323	0.0206129273563872	76.9259178439357
909	2.87601e-08	6	15898884	3657	0.207	0.03723	ebi-a-GCST90001761	rs1569590	G	A	0.8748	CD20 on switched memory B cell || id:ebi-a-GCST90001761	TRUE	reported	igd	0.1252	0.00938607002208	34.6311
910	4.51898e-09	6	31753526	3657	0.2182	0.03712	ebi-a-GCST90001761	rs11751198	A	G	0.1839	CD20 on switched memory B cell || id:ebi-a-GCST90001761	TRUE	reported	igd	0.1839	0.0142910650241592	52.9911425268577
911	1.76701e-08	6	32577282	3657	-0.1728	0.03061	ebi-a-GCST90001761	rs9271146	C	A	0.7067	CD20 on switched memory B cell || id:ebi-a-GCST90001761	TRUE	reported	igd	0.2933	0.0123784032411648	45.8101199841473
912	1.99802e-09	10	94522438	3657	0.1894	0.0315	ebi-a-GCST90001761	rs35039517	A	G	0.203	CD20 on switched memory B cell || id:ebi-a-GCST90001761	TRUE	reported	igd	0.203	0.01160764999352	42.9242099314482
913	3.60911e-13	11	60164527	3657	-0.2991	0.04099	ebi-a-GCST90001761	rs10501383	T	C	0.0971	CD20 on switched memory B cell || id:ebi-a-GCST90001761	TRUE	reported	igd	0.0971	0.0156863429107758	58.2472699895583
914	9.31322e-29	19	49872521	3657	-0.3215	0.02865	ebi-a-GCST90001761	rs55809481	C	T	0.2425	CD20 on switched memory B cell || id:ebi-a-GCST90001761	TRUE	reported	igd	0.2425	0.037973998621875	144.273610863039
915	2.82599e-08	19	50940778	3657	0.2358	0.04238	ebi-a-GCST90001761	rs61731791	T	C	0.0972	CD20 on switched memory B cell || id:ebi-a-GCST90001761	TRUE	reported	igd	0.0972	0.0097583280190848	36.0181659881128
916	2.45584e-11	6	32451834	3658	0.1921	0.02868	ebi-a-GCST90001762	rs62405562	G	A	0.4552	CD20 on IgD+ B cell || id:ebi-a-GCST90001762	TRUE	reported	igd	0.4552	0.0183030757740672	68.1636494712998
917	1.63799e-08	6	14091682	3658	0.1521	0.02688	ebi-a-GCST90001762	rs72836542	T	C	0.3162	CD20 on IgD+ B cell || id:ebi-a-GCST90001762	TRUE	reported	igd	0.3162	0.0100041313644792	36.9447039399732
918	2.32809e-12	6	15913304	3658	0.2233	0.03173	ebi-a-GCST90001762	rs12212931	G	T	0.8197	CD20 on IgD+ B cell || id:ebi-a-GCST90001762	TRUE	reported	igd	0.1803	0.0147386635024398	54.6906204159706
919	1.547e-09	6	32560741	3658	-0.1793	0.02962	ebi-a-GCST90001762	rs9270560	C	T	0.5887	CD20 on IgD+ B cell || id:ebi-a-GCST90001762	TRUE	reported	igd	0.4113	0.0155683762934238	57.8181179455107
920	7.89951e-16	11	60273642	3658	-0.2011	0.02485	ebi-a-GCST90001762	rs4939384	G	A	0.6088	CD20 on IgD+ B cell || id:ebi-a-GCST90001762	TRUE	reported	igd	0.3912	0.0192631642061952	71.8094046919804
921	1.41899e-09	19	49846398	3658	-0.1786	0.02943	ebi-a-GCST90001762	rs30003	C	T	0.2303	CD20 on IgD+ B cell || id:ebi-a-GCST90001762	TRUE	reported	igd	0.2303	0.0113085866294072	41.8170848436565
922	6.36063e-19	6	15897007	3657	0.287	0.03212	ebi-a-GCST90001763	rs879299	G	T	0.8198	CD20 on transitional B cell || id:ebi-a-GCST90001763	TRUE	reported	igd	0.1802	0.02433640867448	91.1682822809643
923	7.11541e-14	11	60266070	3657	-0.1877	0.02497	ebi-a-GCST90001763	rs7939177	T	C	0.6102	CD20 on transitional B cell || id:ebi-a-GCST90001763	TRUE	reported	igd	0.3898	0.0167599446099768	62.3017717938333
924	1.54099e-11	6	106898421	3655	0.1681	0.02484	ebi-a-GCST90001765	rs2236073	A	G	0.5997	CD24 on IgD+ CD24+ B cell || id:ebi-a-GCST90001765	TRUE	reported	igd	0.4003	0.0135670386268302	50.2420276334034
925	1.15505e-49	6	107164076	3655	-0.7377	0.04904	ebi-a-GCST90001765	rs9400058	G	A	0.065	CD24 on IgD+ CD24+ B cell || id:ebi-a-GCST90001765	TRUE	reported	igd	0.065	0.0661476667995	258.753357707458
926	2.65828e-17	6	107164076	3638	-0.432	0.05081	ebi-a-GCST90001766	rs9400058	G	A	0.0651	CD24 on IgD+ CD38- B cell || id:ebi-a-GCST90001766	TRUE	reported	igd	0.0651	0.02271661604352	84.5175691004248
927	3.86198e-08	6	106898421	3638	0.1396	0.02534	ebi-a-GCST90001766	rs2236073	A	G	0.5998	CD24 on IgD+ CD38- B cell || id:ebi-a-GCST90001766	TRUE	reported	igd	0.4002	0.0093558742937472	34.3392324744394
928	2.91897e-09	6	106898421	1832	0.2114	0.03543	ebi-a-GCST90001767	rs2236073	A	G	0.5961	CD24 on IgD+ CD38- unswitched memory B cell || id:ebi-a-GCST90001767	TRUE	reported	igd	0.4039	0.0215195376690168	40.2468474848093
929	3.42216e-30	6	107164076	1832	-0.8239	0.07087	ebi-a-GCST90001767	rs9400058	G	A	0.0617	CD24 on IgD+ CD38- unswitched memory B cell || id:ebi-a-GCST90001767	TRUE	reported	igd	0.0617	0.0785969840995262	156.101595523396
930	1.27997e-15	6	107155687	3655	-0.4386	0.0546	ebi-a-GCST90001768	rs9398107	G	A	0.0555	CD24 on IgD+ CD38+ B cell || id:ebi-a-GCST90001768	TRUE	reported	igd	0.0555	0.02016797042142	75.1900261732961
931	6.12097e-10	6	106992464	3655	-0.2018	0.03253	ebi-a-GCST90001768	rs1799693	G	A	0.8286	CD24 on IgD+ CD38+ B cell || id:ebi-a-GCST90001768	TRUE	reported	igd	0.1714	0.0115671952404192	42.7494555115753
932	2.20902e-25	6	107164076	3648	-0.5307	0.05059	ebi-a-GCST90001769	rs9400058	G	A	0.0651	CD24 on IgD- CD38- B cell || id:ebi-a-GCST90001769	TRUE	reported	igd	0.0651	0.0342826448199102	129.431786995361
933	1.36113e-12	6	106898421	3648	0.1798	0.02528	ebi-a-GCST90001769	rs2236073	A	G	0.5996	CD24 on IgD- CD38- B cell || id:ebi-a-GCST90001769	TRUE	reported	igd	0.4004	0.0155226213414272	57.4878393731701
934	5.99791e-13	6	106898421	3653	0.1799	0.0249	ebi-a-GCST90001771	rs2236073	A	G	0.5996	CD24 on memory B cell || id:ebi-a-GCST90001771	TRUE	reported	igd	0.4004	0.0155398926851168	57.631739236351
935	6.21298e-45	6	107168477	3653	-0.7352	0.05156	ebi-a-GCST90001771	rs72948545	G	A	0.0586	CD24 on memory B cell || id:ebi-a-GCST90001771	TRUE	reported	igd	0.0586	0.0596365899628032	231.541537697199
936	9.31322e-11	6	106898421	3655	0.1623	0.02499	ebi-a-GCST90001772	rs2236073	A	G	0.5997	CD24 on unswitched memory B cell || id:ebi-a-GCST90001772	TRUE	reported	igd	0.4003	0.0126469754133678	46.7911679354753
937	3.93007e-41	6	107164076	3655	-0.6739	0.04955	ebi-a-GCST90001772	rs9400058	G	A	0.065	CD24 on unswitched memory B cell || id:ebi-a-GCST90001772	TRUE	reported	igd	0.065	0.0552008640755	213.43029306487
938	1.45814e-11	6	106898421	3652	0.1709	0.02524	ebi-a-GCST90001773	rs2236073	A	G	0.5997	CD24 on switched memory B cell || id:ebi-a-GCST90001773	TRUE	reported	igd	0.4003	0.0140227683599742	51.9110410174182
939	1.20809e-40	6	107168477	3652	-0.7073	0.05233	ebi-a-GCST90001773	rs72948545	G	A	0.0586	CD24 on switched memory B cell || id:ebi-a-GCST90001773	TRUE	reported	igd	0.0586	0.0551961926541432	213.235913764553
940	1.31613e-16	6	107159822	3656	-0.4459	0.05365	ebi-a-GCST90001774	rs12206866	T	C	0.0559	CD24 on transitional B cell || id:ebi-a-GCST90001774	TRUE	reported	igd	0.0559	0.0209862453496878	78.3275415115587
941	2.18902e-08	9	95886051	3660	-0.1654	0.0295	ebi-a-GCST90001775	rs3793662	T	C	0.776	CD25 on B cell || id:ebi-a-GCST90001775	TRUE	reported	igd	0.224	0.00951066195968	35.1240544571043
942	6.11787e-12	10	6191376	3660	0.4239	0.06144	ebi-a-GCST90001775	rs147487472	A	C	0.0415	CD25 on B cell || id:ebi-a-GCST90001775	TRUE	reported	igd	0.0415	0.014295424057155	53.0510484351298
943	1.6761e-32	10	6106621	3660	0.4838	0.04036	ebi-a-GCST90001775	rs41294937	C	T	0.1077	CD25 on B cell || id:ebi-a-GCST90001775	TRUE	reported	igd	0.1077	0.0449871333366648	172.314886521348
944	3.74904e-08	9	95886051	3657	-0.1594	0.0289	ebi-a-GCST90001777	rs3793662	T	C	0.7759	CD25 on CD24+ CD27+ B cell || id:ebi-a-GCST90001777	TRUE	reported	igd	0.2241	0.0088359701120568	32.5833765004757
945	6.79047e-13	10	6178941	3657	-0.1762	0.02445	ebi-a-GCST90001777	rs11598494	C	T	0.5587	CD25 on CD24+ CD27+ B cell || id:ebi-a-GCST90001777	TRUE	reported	igd	0.4413	0.0153092671843128	56.8253256519039
946	5.31741e-17	10	6162476	3657	-0.2267	0.02692	ebi-a-GCST90001777	rs4747882	T	A	0.7132	CD25 on CD24+ CD27+ B cell || id:ebi-a-GCST90001777	TRUE	reported	igd	0.2868	0.0210243954872928	78.4944641642066
947	8.06306e-53	10	6113782	3657	-0.4244	0.0273	ebi-a-GCST90001777	rs1887027	T	C	0.2454	CD25 on CD24+ CD27+ B cell || id:ebi-a-GCST90001777	TRUE	reported	igd	0.2454	0.0667071068619648	261.241114523756
948	6.89493e-10	10	6178941	3657	-0.1524	0.02465	ebi-a-GCST90001778	rs11598494	C	T	0.5587	CD25 on IgD+ CD24+ B cell || id:ebi-a-GCST90001778	TRUE	reported	igd	0.4413	0.0114528224620512	42.345036281478
949	1.71199e-45	10	6113782	3657	-0.3962	0.0276	ebi-a-GCST90001778	rs1887027	T	C	0.2454	CD25 on IgD+ CD24+ B cell || id:ebi-a-GCST90001778	TRUE	reported	igd	0.2454	0.0581366894176992	225.605560206311
950	1.79804e-12	10	6162476	3657	-0.1921	0.02715	ebi-a-GCST90001778	rs4747882	T	A	0.7132	CD25 on IgD+ CD24+ B cell || id:ebi-a-GCST90001778	TRUE	reported	igd	0.2868	0.0150964629985632	56.0233263327879
951	1.11401e-10	9	95886051	3657	-0.1898	0.02934	ebi-a-GCST90001779	rs3793662	T	C	0.7759	CD25 on IgD+ CD24- B cell || id:ebi-a-GCST90001779	TRUE	reported	igd	0.2241	0.0125276617914552	46.3695053279544
952	1.31795e-47	10	6115678	3657	0.5847	0.03976	ebi-a-GCST90001779	rs62626323	A	C	0.1075	CD25 on IgD+ CD24- B cell || id:ebi-a-GCST90001779	TRUE	reported	igd	0.1075	0.065601364444875	256.606739267732
953	1.513e-08	10	6074634	3657	0.1584	0.02792	ebi-a-GCST90001779	rs7920946	C	T	0.2773	CD25 on IgD+ CD24- B cell || id:ebi-a-GCST90001779	TRUE	reported	igd	0.2773	0.0100565328010752	37.1300267195397
954	5.97806e-09	14	106306841	3657	-0.183	0.03138	ebi-a-GCST90001779	rs709589	T	C	0.4557	CD25 on IgD+ CD24- B cell || id:ebi-a-GCST90001779	TRUE	reported	igd	0.4557	0.01661305634478	61.7465193451458
955	2.377e-09	9	95886051	3642	-0.1749	0.02923	ebi-a-GCST90001780	rs3793662	T	C	0.7759	CD25 on IgD+ CD38- B cell || id:ebi-a-GCST90001780	TRUE	reported	igd	0.2241	0.0106379323217838	39.1384255737275
956	1.42801e-09	10	6074451	3642	0.1534	0.02528	ebi-a-GCST90001780	rs4747846	C	G	0.3887	CD25 on IgD+ CD38- B cell || id:ebi-a-GCST90001780	TRUE	reported	igd	0.3887	0.0111827766590072	41.1656533461786
957	1.10688e-25	10	6120173	3642	0.4244	0.0402	ebi-a-GCST90001780	rs41295093	A	G	0.1068	CD25 on IgD+ CD38- B cell || id:ebi-a-GCST90001780	TRUE	reported	igd	0.1068	0.0343637628483072	129.535421264632
958	4.80695e-08	9	95887320	1835	-0.2187	0.0399	ebi-a-GCST90001781	rs2275848	T	G	0.7711	CD25 on IgD+ CD38- naive B cell || id:ebi-a-GCST90001781	TRUE	reported	igd	0.2289	0.0168843387784302	31.4805207582665
959	1.66686e-18	10	6106621	1835	0.4909	0.05533	ebi-a-GCST90001781	rs41294937	C	T	0.1068	CD25 on IgD+ CD38- naive B cell || id:ebi-a-GCST90001781	TRUE	reported	igd	0.1068	0.0459765126825312	88.336344825267
960	1.84302e-08	14	106306841	1835	-0.2484	0.04396	ebi-a-GCST90001781	rs709589	T	C	0.4529	CD25 on IgD+ CD38- naive B cell || id:ebi-a-GCST90001781	TRUE	reported	igd	0.4529	0.0305775168477408	57.8164725452378
961	6.15035e-33	10	6114010	1837	-0.4537	0.03721	ebi-a-GCST90001782	rs10905716	T	C	0.2439	CD25 on IgD+ CD38- unswitched memory B cell || id:ebi-a-GCST90001782	TRUE	reported	igd	0.2439	0.0759204183535902	150.759707763076
962	4.37895e-10	9	95886051	3656	-0.1813	0.02898	ebi-a-GCST90001783	rs3793662	T	C	0.7758	CD25 on IgD+ CD38+ B cell || id:ebi-a-GCST90001783	TRUE	reported	igd	0.2242	0.0114343369870968	42.2643319650749
963	3.53671e-18	10	6115678	3656	0.349	0.03994	ebi-a-GCST90001783	rs62626323	A	C	0.1074	CD25 on IgD+ CD38+ B cell || id:ebi-a-GCST90001783	TRUE	reported	igd	0.1074	0.02335296419448	87.3721293755322
964	1.18987e-15	14	106306841	3656	-0.2486	0.03091	ebi-a-GCST90001783	rs709589	T	C	0.4557	CD25 on IgD+ CD38+ B cell || id:ebi-a-GCST90001783	TRUE	reported	igd	0.4557	0.0306584085430392	115.568986004083
965	4.14801e-08	10	6074634	3657	0.1545	0.02812	ebi-a-GCST90001784	rs7920946	C	T	0.2773	CD25 on IgD+ CD38dim B cell || id:ebi-a-GCST90001784	TRUE	reported	igd	0.2773	0.009567421057755	35.3067182053324
966	1.25285e-40	10	6115678	3657	0.5433	0.04021	ebi-a-GCST90001784	rs62626323	A	C	0.1075	CD25 on IgD+ CD38dim B cell || id:ebi-a-GCST90001784	TRUE	reported	igd	0.1075	0.056640371704875	219.45030545292
967	5.23239e-20	10	6106621	3649	0.3718	0.04036	ebi-a-GCST90001785	rs41294937	C	T	0.1073	CD25 on IgD- CD24- B cell || id:ebi-a-GCST90001785	TRUE	reported	igd	0.1073	0.0264821976913208	99.2078159754326
968	1.47001e-10	16	81916912	3649	-0.2363	0.03676	ebi-a-GCST90001785	rs11548656	G	A	0.1287	CD25 on IgD- CD24- B cell || id:ebi-a-GCST90001785	TRUE	reported	igd	0.1287	0.0125228650310478	46.2500721798154
969	3.50429e-15	10	6120173	3651	0.3186	0.0403	ebi-a-GCST90001786	rs41295093	A	G	0.1067	CD25 on IgD- CD27- B cell || id:ebi-a-GCST90001786	TRUE	reported	igd	0.1067	0.0193501034861112	72.0017693081149
970	3.11172e-19	20	44746982	3651	0.2306	0.02558	ebi-a-GCST90001786	rs1883832	C	T	0.6316	CD25 on IgD- CD27- B cell || id:ebi-a-GCST90001786	TRUE	reported	igd	0.3684	0.0247463040375168	92.5905370128149
971	2.246e-08	9	4327960	3657	-0.1657	0.02956	ebi-a-GCST90001787	rs12342539	T	C	0.2216	CD25 on IgD- CD38- B cell || id:ebi-a-GCST90001787	TRUE	reported	igd	0.2216	0.0094721288208512	34.9516978245124
972	6.63743e-31	10	6098824	3657	-0.293	0.02511	ebi-a-GCST90001787	rs706779	C	T	0.6084	CD25 on IgD- CD38- B cell || id:ebi-a-GCST90001787	TRUE	reported	igd	0.3916	0.04090695234912	155.891976489917
973	3.60662e-21	10	6076076	3657	0.4479	0.04714	ebi-a-GCST90001787	rs12722531	A	G	0.074	CD25 on IgD- CD38- B cell || id:ebi-a-GCST90001787	TRUE	reported	igd	0.074	0.02749380366168	103.330809368418
974	3.69199e-09	9	95886051	3657	-0.1698	0.02871	ebi-a-GCST90001789	rs3793662	T	C	0.7759	CD25 on IgD- CD38dim B cell || id:ebi-a-GCST90001789	TRUE	reported	igd	0.2241	0.0100265835224952	37.018330153871
975	1.41906e-14	10	6074451	3657	0.1914	0.02477	ebi-a-GCST90001789	rs4747846	C	G	0.3886	CD25 on IgD- CD38dim B cell || id:ebi-a-GCST90001789	TRUE	reported	igd	0.3886	0.0174077280435168	64.7524388446154
976	1.26096e-17	10	6074634	3657	0.2333	0.02716	ebi-a-GCST90001789	rs7920946	C	T	0.2773	CD25 on IgD- CD38dim B cell || id:ebi-a-GCST90001789	TRUE	reported	igd	0.2773	0.0218156118321438	81.5143465904538
977	9.24272e-48	10	6106621	3657	0.5734	0.03893	ebi-a-GCST90001789	rs41294937	C	T	0.1075	CD25 on IgD- CD38dim B cell || id:ebi-a-GCST90001789	TRUE	reported	igd	0.1075	0.0630902229195	246.123
978	2.04899e-08	9	95886051	3657	-0.1626	0.02894	ebi-a-GCST90001790	rs3793662	T	C	0.7759	CD25 on memory B cell || id:ebi-a-GCST90001790	TRUE	reported	igd	0.2241	0.0091943003468088	33.9170109531555
979	1.16305e-51	10	6113782	3657	-0.4203	0.02736	ebi-a-GCST90001790	rs1887027	T	C	0.2454	CD25 on memory B cell || id:ebi-a-GCST90001790	TRUE	reported	igd	0.2454	0.0654244582195512	255.866309465902
980	3.34734e-15	10	6162476	3657	-0.2133	0.02697	ebi-a-GCST90001790	rs4747882	T	A	0.7132	CD25 on memory B cell || id:ebi-a-GCST90001790	TRUE	reported	igd	0.2868	0.0186123918853728	69.3184749619253
981	6.08555e-13	10	6178941	3657	-0.1768	0.02448	ebi-a-GCST90001790	rs11598494	C	T	0.5587	CD25 on memory B cell || id:ebi-a-GCST90001790	TRUE	reported	igd	0.4413	0.0154137075900288	57.2190590868973
982	4.56352e-11	9	95886051	3657	-0.1953	0.02956	ebi-a-GCST90001791	rs3793662	T	C	0.7759	CD25 on naive-mature B cell || id:ebi-a-GCST90001791	TRUE	reported	igd	0.2241	0.0132642314282142	49.1324703271825
983	3.85798e-08	10	5827901	3657	0.2314	0.04201	ebi-a-GCST90001791	rs17403348	C	T	0.0997	CD25 on naive-mature B cell || id:ebi-a-GCST90001791	TRUE	reported	igd	0.0997	0.0096125611009272	35.4749156178154
984	2.21411e-43	10	6106621	3657	0.5626	0.04021	ebi-a-GCST90001791	rs41294937	C	T	0.1075	CD25 on naive-mature B cell || id:ebi-a-GCST90001791	TRUE	reported	igd	0.1075	0.0607359935595	236.344685772897
985	5.59887e-13	10	6191376	3657	0.4465	0.0617	ebi-a-GCST90001791	rs147487472	A	C	0.0414	CD25 on naive-mature B cell || id:ebi-a-GCST90001791	TRUE	reported	igd	0.0414	0.01582379645598	58.7658752958459
986	7.67291e-09	12	31504316	3657	-0.1509	0.02607	ebi-a-GCST90001791	rs11051398	T	C	0.5325	CD25 on naive-mature B cell || id:ebi-a-GCST90001791	TRUE	reported	igd	0.4675	0.011337301663875	41.9130181114359
987	8.7579e-09	9	95886051	3657	-0.167	0.02895	ebi-a-GCST90001792	rs3793662	T	C	0.7759	CD25 on unswitched memory B cell || id:ebi-a-GCST90001792	TRUE	reported	igd	0.2241	0.00969863345982	35.7956744213014
988	1.20301e-10	10	6178941	3657	-0.1584	0.02453	ebi-a-GCST90001792	rs11598494	C	T	0.5587	CD25 on unswitched memory B cell || id:ebi-a-GCST90001792	TRUE	reported	igd	0.4413	0.0123723714166272	45.7875177030398
989	7.7589e-48	10	6113782	3657	-0.4047	0.02745	ebi-a-GCST90001792	rs1887027	T	C	0.2454	CD25 on unswitched memory B cell || id:ebi-a-GCST90001792	TRUE	reported	igd	0.2454	0.0606579548779512	236.021400543298
990	1.14499e-14	10	6162476	3657	-0.2093	0.02699	ebi-a-GCST90001792	rs4747882	T	A	0.7132	CD25 on unswitched memory B cell || id:ebi-a-GCST90001792	TRUE	reported	igd	0.2868	0.0179208635799648	66.6960064171007
991	2.14487e-17	10	6162476	3657	-0.2315	0.02714	ebi-a-GCST90001793	rs4747882	T	A	0.7132	CD25 on switched memory B cell || id:ebi-a-GCST90001793	TRUE	reported	igd	0.2868	0.02192413501272	81.9289344927592
992	4.24717e-20	10	6079846	3657	-0.2349	0.02543	ebi-a-GCST90001793	rs7072398	A	G	0.6142	CD25 on switched memory B cell || id:ebi-a-GCST90001793	TRUE	reported	igd	0.3858	0.0261497815153272	98.143892792098
993	1.57109e-43	10	6106621	3657	0.5555	0.03963	ebi-a-GCST90001793	rs41294937	C	T	0.1075	CD25 on switched memory B cell || id:ebi-a-GCST90001793	TRUE	reported	igd	0.1075	0.059212692721875	230.043911332737
994	1.739e-31	10	6106621	3658	0.476	0.04039	ebi-a-GCST90001794	rs41294937	C	T	0.1076	CD25 on IgD+ B cell || id:ebi-a-GCST90001794	TRUE	reported	igd	0.1076	0.04351267010048	166.319319571192
995	7.54797e-10	10	6191376	3658	0.3795	0.0615	ebi-a-GCST90001794	rs147487472	A	C	0.0416	CD25 on IgD+ B cell || id:ebi-a-GCST90001794	TRUE	reported	igd	0.0416	0.01148401343232	42.4733172544269
996	1.77787e-13	10	6115678	3657	0.2969	0.04016	ebi-a-GCST90001795	rs62626323	A	C	0.1075	CD25 on transitional B cell || id:ebi-a-GCST90001795	TRUE	reported	igd	0.1075	0.016914808288875	62.8873517952498
997	5.40754e-13	14	106306841	3657	-0.2255	0.03114	ebi-a-GCST90001795	rs709589	T	C	0.4557	CD25 on transitional B cell || id:ebi-a-GCST90001795	TRUE	reported	igd	0.4557	0.025225538785755	94.585309659308
998	1.45001e-08	1	31211894	3657	-0.4501	0.07925	ebi-a-GCST90001798	rs34101571	A	G	0.0239	CD27 on CD24+ CD27+ B cell || id:ebi-a-GCST90001798	TRUE	reported	igd	0.0239	0.0094523595987758	34.8780542443487
999	7.07457e-17	1	161479745	3657	-0.2208	0.02632	ebi-a-GCST90001798	rs1801274	G	A	0.325	CD27 on CD24+ CD27+ B cell || id:ebi-a-GCST90001798	TRUE	reported	igd	0.325	0.0213902	79.8901244251944
1000	3.63413e-46	3	32533246	3657	0.7589	0.05246	ebi-a-GCST90001798	rs35574803	C	T	0.0562	CD27 on CD24+ CD27+ B cell || id:ebi-a-GCST90001798	TRUE	reported	igd	0.0562	0.0610963674959352	237.838278037205
1001	1.07103e-13	3	32945761	3657	0.5011	0.06717	ebi-a-GCST90001798	rs75918255	A	G	0.035	CD27 on CD24+ CD27+ B cell || id:ebi-a-GCST90001798	TRUE	reported	igd	0.035	0.0169618867355	63.0654042622778
1002	2.66803e-08	3	32302456	3657	0.2196	0.03939	ebi-a-GCST90001798	rs7621492	A	G	0.1136	CD27 on CD24+ CD27+ B cell || id:ebi-a-GCST90001798	TRUE	reported	igd	0.1136	0.0097118674403328	35.8449973571481
1003	2.86484e-15	12	6554628	3657	-0.2616	0.03299	ebi-a-GCST90001798	rs25680	A	G	0.1671	CD27 on CD24+ CD27+ B cell || id:ebi-a-GCST90001798	TRUE	reported	igd	0.1671	0.0190491142670208	70.9765531165576
1004	5.22516e-12	12	6605299	3657	0.2579	0.03725	ebi-a-GCST90001798	rs147714617	T	C	0.1224	CD27 on CD24+ CD27+ B cell || id:ebi-a-GCST90001798	TRUE	reported	igd	0.1224	0.0142892920407168	52.9844730173889
1005	8.47227e-120	20	44746982	3657	-0.5841	0.02417	ebi-a-GCST90001798	rs1883832	C	T	0.6318	CD27 on CD24+ CD27+ B cell || id:ebi-a-GCST90001798	TRUE	reported	igd	0.3682	0.158733215472031	689.638427690694
1006	4.71498e-10	20	45095161	3657	0.2439	0.03905	ebi-a-GCST90001798	rs6011967	C	T	0.118	CD27 on CD24+ CD27+ B cell || id:ebi-a-GCST90001798	TRUE	reported	igd	0.118	0.01238238173592	45.8250282374834
1007	6.19598e-09	20	46785499	3657	-0.1453	0.02494	ebi-a-GCST90001798	rs162076	A	G	0.555	CD27 on CD24+ CD27+ B cell || id:ebi-a-GCST90001798	TRUE	reported	igd	0.445	0.0104283168555	38.5171673321687
1008	1.06292e-20	1	161479745	1838	-0.3112	0.03296	ebi-a-GCST90001799	rs1801274	G	A	0.3166	CD27 on T cell || id:ebi-a-GCST90001799	TRUE	reported	igd	0.3166	0.0419078187843072	80.3083010137477
1009	1.18201e-09	3	32302456	3656	0.2435	0.03994	ebi-a-GCST90001800	rs7621492	A	G	0.1136	CD27 on IgD+ CD24+ B cell || id:ebi-a-GCST90001800	TRUE	reported	igd	0.1136	0.01194087097088	44.1592423425801
1010	5.04429e-11	3	31134534	3656	0.5735	0.08703	ebi-a-GCST90001800	rs76929865	C	A	0.0223	CD27 on IgD+ CD24+ B cell || id:ebi-a-GCST90001800	TRUE	reported	igd	0.0223	0.014341920750195	53.1679083492105
1011	2.34585e-43	3	32533246	3656	0.7463	0.05335	ebi-a-GCST90001800	rs35574803	C	T	0.0561	CD27 on IgD+ CD24+ B cell || id:ebi-a-GCST90001800	TRUE	reported	igd	0.0561	0.0589855626283902	229.043505906406
1012	5.54243e-13	3	32945761	3656	0.4946	0.06834	ebi-a-GCST90001800	rs75918255	A	G	0.035	CD27 on IgD+ CD24+ B cell || id:ebi-a-GCST90001800	TRUE	reported	igd	0.035	0.0165247	61.3958000784302
1013	1.14599e-08	12	6554628	3656	-0.1925	0.03366	ebi-a-GCST90001800	rs25680	A	G	0.167	CD27 on IgD+ CD24+ B cell || id:ebi-a-GCST90001800	TRUE	reported	igd	0.167	0.0103098639875	38.0646847326457
1014	2.97989e-83	20	44746982	3656	-0.4972	0.02506	ebi-a-GCST90001800	rs1883832	C	T	0.6317	CD27 on IgD+ CD24+ B cell || id:ebi-a-GCST90001800	TRUE	reported	igd	0.3683	0.115028334416125	474.945752844201
1015	1.07994e-38	3	32533246	1836	0.9344	0.07016	ebi-a-GCST90001801	rs35574803	C	T	0.0564	CD27 on IgD+ CD38- unswitched memory B cell || id:ebi-a-GCST90001801	TRUE	reported	igd	0.0564	0.0929314452799488	187.897893446464
1016	3.41201e-10	3	32945761	1836	0.5783	0.0916	ebi-a-GCST90001801	rs75918255	A	G	0.0376	CD27 on IgD+ CD38- unswitched memory B cell || id:ebi-a-GCST90001801	TRUE	reported	igd	0.0376	0.0242035928979072	45.4904210055342
1017	4.43997e-08	3	32924804	1836	0.5453	0.09922	ebi-a-GCST90001801	rs56237381	A	G	0.0294	CD27 on IgD+ CD38- unswitched memory B cell || id:ebi-a-GCST90001801	TRUE	reported	igd	0.0294	0.0169702643869752	31.6607562906566
1018	9.11108e-10	12	6554628	1836	-0.2854	0.04636	ebi-a-GCST90001801	rs25680	A	G	0.1672	CD27 on IgD+ CD38- unswitched memory B cell || id:ebi-a-GCST90001801	TRUE	reported	igd	0.1672	0.0226837536870912	42.5675971509487
1019	1.32587e-62	20	44747947	1836	-0.5719	0.03295	ebi-a-GCST90001801	rs4810485	G	T	0.6302	CD27 on IgD+ CD38- unswitched memory B cell || id:ebi-a-GCST90001801	TRUE	reported	igd	0.3698	0.152445810776991	329.873441155793
1020	2.77013e-15	1	161479745	3657	-0.2111	0.02661	ebi-a-GCST90001802	rs1801274	G	A	0.325	CD27 on IgD- CD38- B cell || id:ebi-a-GCST90001802	TRUE	reported	igd	0.325	0.0195521083875	72.8880716330375
1021	1.19801e-09	3	32945761	3657	0.4158	0.06821	ebi-a-GCST90001802	rs75918255	A	G	0.035	CD27 on IgD- CD38- B cell || id:ebi-a-GCST90001802	TRUE	reported	igd	0.035	0.0116787	43.1900341337583
1022	2.73905e-29	3	32533246	3657	0.6071	0.05356	ebi-a-GCST90001802	rs35574803	C	T	0.0562	CD27 on IgD- CD38- B cell || id:ebi-a-GCST90001802	TRUE	reported	igd	0.0562	0.0390990990324792	148.722107368012
1023	7.42335e-17	12	6553016	3657	-0.2059	0.02456	ebi-a-GCST90001802	rs2250246	G	A	0.5339	CD27 on IgD- CD38- B cell || id:ebi-a-GCST90001802	TRUE	reported	igd	0.4661	0.0210999639207998	78.7826798325745
1024	1.19201e-09	12	6558720	3657	-0.225	0.03691	ebi-a-GCST90001802	rs11064198	T	A	0.1256	CD27 on IgD- CD38- B cell || id:ebi-a-GCST90001802	TRUE	reported	igd	0.1256	0.0111197	41.0996852554004
1025	3.83354e-75	20	44746982	3657	-0.4707	0.02507	ebi-a-GCST90001802	rs1883832	C	T	0.6318	CD27 on IgD- CD38- B cell || id:ebi-a-GCST90001802	TRUE	reported	igd	0.3682	0.103081753592345	420.064828527057
1026	1.54e-08	20	46785499	3657	-0.143	0.02522	ebi-a-GCST90001802	rs162076	A	G	0.555	CD27 on IgD- CD38- B cell || id:ebi-a-GCST90001802	TRUE	reported	igd	0.445	0.0101008	37.2950733385238
1027	1.06611e-11	12	6553016	3642	-0.1679	0.02462	ebi-a-GCST90001803	rs2250246	G	A	0.534	CD27 on IgD- CD38+ B cell || id:ebi-a-GCST90001803	TRUE	reported	igd	0.466	0.01403002877208	51.7960041590008
1028	3.69403e-08	20	44746982	3642	-0.1431	0.02594	ebi-a-GCST90001803	rs1883832	C	T	0.6323	CD27 on IgD- CD38+ B cell || id:ebi-a-GCST90001803	TRUE	reported	igd	0.3677	0.0095219539073262	34.9931150512592
1029	1.38484e-11	1	31211894	3657	-0.534	0.07874	ebi-a-GCST90001804	rs34101571	A	G	0.0239	CD27 on IgD- CD38dim B cell || id:ebi-a-GCST90001804	TRUE	reported	igd	0.0239	0.01330468888248	49.2843508198982
1030	1.14288e-14	1	161479745	3657	-0.2036	0.02626	ebi-a-GCST90001804	rs1801274	G	A	0.325	CD27 on IgD- CD38dim B cell || id:ebi-a-GCST90001804	TRUE	reported	igd	0.325	0.0181875	67.7066763018885
1031	4.84395e-10	3	32945761	3657	0.4177	0.06693	ebi-a-GCST90001804	rs75918255	A	G	0.035	CD27 on IgD- CD38dim B cell || id:ebi-a-GCST90001804	TRUE	reported	igd	0.035	0.0117856707395	43.5903682808441
1032	3.41822e-35	3	32533246	3657	0.6579	0.05259	ebi-a-GCST90001804	rs35574803	C	T	0.0562	CD27 on IgD- CD38dim B cell || id:ebi-a-GCST90001804	TRUE	reported	igd	0.0562	0.0459162124899192	175.900438564869
1033	1.50904e-13	12	6557674	3657	-0.1829	0.02466	ebi-a-GCST90001804	rs2253610	A	G	0.5782	CD27 on IgD- CD38dim B cell || id:ebi-a-GCST90001804	TRUE	reported	igd	0.4218	0.0163170659685432	60.6281496321235
1034	6.20869e-147	20	44746982	3657	-0.6404	0.02368	ebi-a-GCST90001804	rs1883832	C	T	0.6318	CD27 on IgD- CD38dim B cell || id:ebi-a-GCST90001804	TRUE	reported	igd	0.3682	0.190807766483443	861.850074198365
1035	1.236e-10	20	45095161	3657	0.2509	0.03888	ebi-a-GCST90001804	rs6011967	C	T	0.118	CD27 on IgD- CD38dim B cell || id:ebi-a-GCST90001804	TRUE	reported	igd	0.118	0.01310333700312	48.5285831253794
1036	5.02805e-11	20	46785499	3657	-0.1634	0.02479	ebi-a-GCST90001804	rs162076	A	G	0.555	CD27 on IgD- CD38dim B cell || id:ebi-a-GCST90001804	TRUE	reported	igd	0.445	0.0131882	48.8472548998379
1037	1.49211e-35	3	32533246	3657	0.6708	0.05333	ebi-a-GCST90001805	rs35574803	C	T	0.0562	CD27 on memory B cell || id:ebi-a-GCST90001805	TRUE	reported	igd	0.0562	0.0477345015658368	183.21529395953
1038	2.94598e-08	3	32924804	3657	0.4286	0.07713	ebi-a-GCST90001805	rs56237381	A	G	0.0272	CD27 on memory B cell || id:ebi-a-GCST90001805	TRUE	reported	igd	0.0272	0.0097213548265472	35.8803575783526
1039	1.567e-10	3	32945761	3657	0.4366	0.06803	ebi-a-GCST90001805	rs75918255	A	G	0.035	CD27 on memory B cell || id:ebi-a-GCST90001805	TRUE	reported	igd	0.035	0.0128764	47.676969326002
1040	2.12902e-10	12	6554628	3657	-0.213	0.03344	ebi-a-GCST90001805	rs25680	A	G	0.1671	CD27 on memory B cell || id:ebi-a-GCST90001805	TRUE	reported	igd	0.1671	0.01262869616142	46.748253965396
1041	1.11199e-11	12	6605299	3657	0.2563	0.03761	ebi-a-GCST90001805	rs147714617	T	C	0.1224	CD27 on memory B cell || id:ebi-a-GCST90001805	TRUE	reported	igd	0.1224	0.0141125417718912	52.3197041870957
1042	1.87802e-87	20	44746982	3657	-0.5071	0.0249	ebi-a-GCST90001805	rs1883832	C	T	0.6318	CD27 on memory B cell || id:ebi-a-GCST90001805	TRUE	reported	igd	0.3682	0.119641162023583	496.716143841235
1043	1.77198e-08	20	45314435	3657	-0.4093	0.0725	ebi-a-GCST90001805	rs72485816	C	T	0.0304	CD27 on memory B cell || id:ebi-a-GCST90001805	TRUE	reported	igd	0.0304	0.0098759680300032	36.4567084366613
1044	3.133e-09	1	161479745	3656	-0.1586	0.02671	ebi-a-GCST90001806	rs1801274	G	A	0.3251	CD27 on unswitched memory B cell || id:ebi-a-GCST90001806	TRUE	reported	igd	0.3251	0.0110380602241208	40.7832399172791
1045	9.62498e-14	3	32945761	3656	0.5086	0.06804	ebi-a-GCST90001806	rs75918255	A	G	0.035	CD27 on unswitched memory B cell || id:ebi-a-GCST90001806	TRUE	reported	igd	0.035	0.0174734	64.9833808938404
1046	8.01863e-44	3	32533246	3656	0.7465	0.05306	ebi-a-GCST90001806	rs35574803	C	T	0.0561	CD27 on unswitched memory B cell || id:ebi-a-GCST90001806	TRUE	reported	igd	0.0561	0.059017181798355	229.173985029105
1047	1.39399e-08	3	32924804	3656	0.4379	0.077	ebi-a-GCST90001806	rs56237381	A	G	0.0272	CD27 on unswitched memory B cell || id:ebi-a-GCST90001806	TRUE	reported	igd	0.0272	0.0101478105792512	37.4602392689385
1048	3.82402e-08	3	36349691	3656	0.2712	0.04922	ebi-a-GCST90001806	rs144642376	G	A	0.0718	CD27 on unswitched memory B cell || id:ebi-a-GCST90001806	TRUE	reported	igd	0.0718	0.0098033695538688	36.1761606214488
1049	4.48436e-11	12	6605299	3656	0.2484	0.03759	ebi-a-GCST90001806	rs147714617	T	C	0.1224	CD27 on unswitched memory B cell || id:ebi-a-GCST90001806	TRUE	reported	igd	0.1224	0.0132559607973888	49.0879892143062
1050	6.59629e-15	12	6554628	3656	-0.2612	0.03338	ebi-a-GCST90001806	rs25680	A	G	0.167	CD27 on unswitched memory B cell || id:ebi-a-GCST90001806	TRUE	reported	igd	0.167	0.01898181836768	70.7016094238896
1051	2.77703e-08	14	106306841	3656	-0.1755	0.03152	ebi-a-GCST90001806	rs709589	T	C	0.4557	CD27 on unswitched memory B cell || id:ebi-a-GCST90001806	TRUE	reported	igd	0.4557	0.015279234634755	56.6966040720047
1052	5.93335e-78	20	44747947	3656	-0.4783	0.02498	ebi-a-GCST90001806	rs4810485	G	T	0.6313	CD27 on unswitched memory B cell || id:ebi-a-GCST90001806	TRUE	reported	igd	0.3687	0.106497566550752	435.524396586381
1053	4.95496e-08	20	45732275	3656	-0.2691	0.04925	ebi-a-GCST90001806	rs6066198	G	T	0.07	CD27 on unswitched memory B cell || id:ebi-a-GCST90001806	TRUE	reported	igd	0.07	0.00942841	34.779317392801
1054	1.13999e-08	20	46242688	3656	-0.2476	0.04328	ebi-a-GCST90001806	rs72645230	G	C	0.0944	CD27 on unswitched memory B cell || id:ebi-a-GCST90001806	TRUE	reported	igd	0.0944	0.0104818920931328	38.7065516055337
1055	9.69304e-09	1	161478859	3651	-0.1484	0.02581	ebi-a-GCST90001807	rs4657041	C	T	0.3347	CD27 on Plasma Blast-Plasma Cell || id:ebi-a-GCST90001807	TRUE	reported	igd	0.3347	0.0098077871770592	36.1430992342983
1056	2.09701e-11	1	31211894	3657	-0.5359	0.07974	ebi-a-GCST90001808	rs34101571	A	G	0.0239	CD27 on switched memory B cell || id:ebi-a-GCST90001808	TRUE	reported	igd	0.0239	0.0133995348776798	49.6404590401725
1057	2.48313e-28	1	161479745	3657	-0.2933	0.02635	ebi-a-GCST90001808	rs1801274	G	A	0.325	CD27 on switched memory B cell || id:ebi-a-GCST90001808	TRUE	reported	igd	0.325	0.0377434204875	143.363220183646
1058	1.02e-38	3	32533246	3657	0.6995	0.05313	ebi-a-GCST90001808	rs35574803	C	T	0.0562	CD27 on switched memory B cell || id:ebi-a-GCST90001808	TRUE	reported	igd	0.0562	0.05190649713678	200.104996460778
1059	2.09218e-12	3	32945761	3657	0.478	0.06777	ebi-a-GCST90001808	rs75918255	A	G	0.035	CD27 on switched memory B cell || id:ebi-a-GCST90001808	TRUE	reported	igd	0.035	0.0154341	57.2959250048002
1060	1.692e-08	3	36349691	3657	0.2781	0.0492	ebi-a-GCST90001808	rs144642376	G	A	0.0718	CD27 on switched memory B cell || id:ebi-a-GCST90001808	TRUE	reported	igd	0.0718	0.0103085594938872	38.0702342246083
1061	3.75837e-21	12	6554628	3657	-0.3147	0.03313	ebi-a-GCST90001808	rs25680	A	G	0.1671	CD27 on switched memory B cell || id:ebi-a-GCST90001808	TRUE	reported	igd	0.1671	0.0275672086584462	103.614510476983
1062	1.93419e-15	12	6605299	3657	0.299	0.03747	ebi-a-GCST90001808	rs147714617	T	C	0.1224	CD27 on switched memory B cell || id:ebi-a-GCST90001808	TRUE	reported	igd	0.1224	0.01920659614848	71.574817537539
1063	2.5293e-118	20	44746982	3657	-0.5853	0.02439	ebi-a-GCST90001808	rs1883832	C	T	0.6318	CD27 on switched memory B cell || id:ebi-a-GCST90001808	TRUE	reported	igd	0.3682	0.159386102044697	693.01281407596
1064	1.52202e-09	20	45095161	3657	0.2385	0.03937	ebi-a-GCST90001808	rs6011967	C	T	0.118	CD27 on switched memory B cell || id:ebi-a-GCST90001808	TRUE	reported	igd	0.118	0.0118402	43.7942944377412
1065	8.51726e-11	20	46785499	3657	-0.1635	0.02512	ebi-a-GCST90001808	rs162076	A	G	0.555	CD27 on switched memory B cell || id:ebi-a-GCST90001808	TRUE	reported	igd	0.445	0.0132043948875	48.9078620372558
1066	6.38396e-09	11	128077683	1834	-0.1994	0.03417	ebi-a-GCST90001810	rs548316	A	G	0.5251	CD38 on CD3- CD19- || id:ebi-a-GCST90001810	TRUE	reported	igd	0.4749	0.0198300811511928	37.0636845411994
1067	7.96508e-09	4	15956227	3656	-0.6992	0.1209	ebi-a-GCST90001811	rs115062208	G	A	0.0115	CD38 on IgD+ CD24- B cell || id:ebi-a-GCST90001811	TRUE	reported	igd	0.0115	0.01111494579072	41.070508393684
1068	4.57931e-18	4	15915069	3656	-0.7826	0.08987	ebi-a-GCST90001811	rs76112278	A	G	0.0194	CD38 on IgD+ CD24- B cell || id:ebi-a-GCST90001811	TRUE	reported	igd	0.0194	0.0233025421192928	87.179
1069	8.41608e-10	4	13906853	3652	0.3174	0.05158	ebi-a-GCST90001812	rs807784	T	G	0.9403	CD38 on IgD+ CD38+ B cell || id:ebi-a-GCST90001812	TRUE	reported	igd	0.0597	0.0113105730170232	41.7558743781787
1070	5.54243e-18	4	15915069	3652	-0.7731	0.089	ebi-a-GCST90001812	rs76112278	A	G	0.0194	CD38 on IgD+ CD38+ B cell || id:ebi-a-GCST90001812	TRUE	reported	igd	0.0194	0.0227402356610808	84.9332625692338
1071	1.54099e-10	4	14029370	3654	-0.4696	0.07316	ebi-a-GCST90001813	rs572542	T	C	0.0289	CD38 on IgD+ CD38dim B cell || id:ebi-a-GCST90001813	TRUE	reported	igd	0.0289	0.0123779284806528	45.7707417795983
1072	1.7108e-13	4	15956227	3654	-0.8972	0.1213	ebi-a-GCST90001813	rs115062208	G	A	0.0115	CD38 on IgD+ CD38dim B cell || id:ebi-a-GCST90001813	TRUE	reported	igd	0.0115	0.01830134632632	68.0825185341828
1073	7.84332e-13	4	15037408	3654	-0.502	0.06983	ebi-a-GCST90001813	rs76354299	A	G	0.0322	CD38 on IgD+ CD38dim B cell || id:ebi-a-GCST90001813	TRUE	reported	igd	0.0322	0.01570648194528	58.2753731605634
1074	3.62994e-32	4	15915069	3654	-1.065	0.08937	ebi-a-GCST90001813	rs76112278	A	G	0.0194	CD38 on IgD+ CD38dim B cell || id:ebi-a-GCST90001813	TRUE	reported	igd	0.0194	0.0431542	164.706839285991
1075	9.22359e-12	4	15037408	3657	-0.4635	0.06776	ebi-a-GCST90001815	rs76354299	A	G	0.0321	CD38 on IgD- CD38dim B cell || id:ebi-a-GCST90001815	TRUE	reported	igd	0.0321	0.013349499852555	49.4525892945851
1076	3.33887e-14	4	15956227	3657	-0.8942	0.1174	ebi-a-GCST90001815	rs115062208	G	A	0.0115	CD38 on IgD- CD38dim B cell || id:ebi-a-GCST90001815	TRUE	reported	igd	0.0115	0.01817916120222	67.6751109453681
1077	5.61436e-26	4	15915069	3657	-0.9249	0.08708	ebi-a-GCST90001815	rs76112278	A	G	0.0194	CD38 on IgD- CD38dim B cell || id:ebi-a-GCST90001815	TRUE	reported	igd	0.0194	0.0325471655836728	122.961953261622
1078	5.47898e-11	4	15956227	3656	-0.7874	0.1197	ebi-a-GCST90001816	rs115062208	G	A	0.0115	CD38 on naive-mature B cell || id:ebi-a-GCST90001816	TRUE	reported	igd	0.0115	0.01409598180798	52.2431358184476
1079	1.75792e-22	4	15915069	3656	-0.8747	0.08908	ebi-a-GCST90001816	rs76112278	A	G	0.0194	CD38 on naive-mature B cell || id:ebi-a-GCST90001816	TRUE	reported	igd	0.0194	0.0291099773522552	109.557060803922
1080	1.65901e-09	4	15037408	3656	-0.4181	0.06918	ebi-a-GCST90001816	rs76354299	A	G	0.0321	CD38 on naive-mature B cell || id:ebi-a-GCST90001816	TRUE	reported	igd	0.0321	0.0108624015431598	40.1270918228449
1081	1.96698e-11	4	15915069	3658	-0.6069	0.09018	ebi-a-GCST90001818	rs76112278	A	G	0.0194	CD38 on IgD+ B cell || id:ebi-a-GCST90001818	TRUE	reported	igd	0.0194	0.0140138637094008	51.962886531367
1082	1.34701e-08	1	112267500	3657	0.1669	0.02931	ebi-a-GCST90001819	rs197429	T	C	0.233	CD38 on transitional B cell || id:ebi-a-GCST90001819	TRUE	reported	igd	0.233	0.00995620783742	36.7558889150575
1083	5.23504e-10	4	14029370	3657	-0.4513	0.07246	ebi-a-GCST90001819	rs572542	T	C	0.0288	CD38 on transitional B cell || id:ebi-a-GCST90001819	TRUE	reported	igd	0.0288	0.0113936224508928	42.1236308036508
1084	9.69393e-15	4	15044338	3657	-0.5334	0.06859	ebi-a-GCST90001819	rs149852991	T	G	0.0321	CD38 on transitional B cell || id:ebi-a-GCST90001819	TRUE	reported	igd	0.0321	0.0176795635956408	65.7817984308611
1085	1.68694e-14	4	15956227	3657	-0.912	0.1184	ebi-a-GCST90001819	rs115062208	G	A	0.0115	CD38 on transitional B cell || id:ebi-a-GCST90001819	TRUE	reported	igd	0.0115	0.0189101	70.4486653407088
1086	6.27047e-32	4	15915069	3657	-1.046	0.08813	ebi-a-GCST90001819	rs76112278	A	G	0.0194	CD38 on transitional B cell || id:ebi-a-GCST90001819	TRUE	reported	igd	0.0194	0.04162813780448	158.759714967856
1087	1.695e-08	6	28205826	3656	-0.1982	0.03505	ebi-a-GCST90001820	rs112421400	T	C	0.2101	IgD on IgD+ CD24+ B cell || id:ebi-a-GCST90001820	TRUE	reported	igd	0.2101	0.0130387351021752	48.2729563538448
1088	6.87385e-13	6	32671207	3656	-0.2439	0.03383	ebi-a-GCST90001820	rs1794511	G	T	0.2594	IgD on IgD+ CD24+ B cell || id:ebi-a-GCST90001820	TRUE	reported	igd	0.2594	0.0228563709442488	85.4707301433165
1089	5.50503e-10	6	43351686	3656	0.3593	0.05776	ebi-a-GCST90001820	rs139084170	A	C	0.052	IgD on IgD+ CD24+ B cell || id:ebi-a-GCST90001820	TRUE	reported	igd	0.052	0.01272788114208	47.1072532129851
1090	1.20088e-11	6	31297744	3656	-0.221	0.03249	ebi-a-GCST90001820	rs9265515	C	T	0.3368	IgD on IgD+ CD24+ B cell || id:ebi-a-GCST90001820	TRUE	reported	igd	0.3368	0.02181881416832	81.5042735699888
1091	1.38201e-10	14	105445412	3656	0.2689	0.04177	ebi-a-GCST90001820	rs2819455	C	G	0.0952	IgD on IgD+ CD24+ B cell || id:ebi-a-GCST90001820	TRUE	reported	igd	0.0952	0.0124566465109632	46.0907
1092	4.42486e-87	14	106306841	3656	-0.6123	0.03013	ebi-a-GCST90001820	rs709589	T	C	0.4558	IgD on IgD+ CD24+ B cell || id:ebi-a-GCST90001820	TRUE	reported	igd	0.4558	0.185990761614809	834.892542852097
1093	7.05001e-10	7	40012831	3656	0.1553	0.02512	ebi-a-GCST90001821	rs10272514	T	A	0.3924	IgD on IgD+ CD24- B cell || id:ebi-a-GCST90001821	TRUE	reported	igd	0.3924	0.0115005780846432	42.5120251864797
1094	3.22203e-09	14	106644507	3656	0.4338	0.0731	ebi-a-GCST90001821	rs28723652	A	C	0.0442	IgD on IgD+ CD24- B cell || id:ebi-a-GCST90001821	TRUE	reported	igd	0.0442	0.0159000462118368	59.0374673166157
1095	4.57088e-103	14	106306841	3656	-0.6633	0.02979	ebi-a-GCST90001821	rs709589	T	C	0.4557	IgD on IgD+ CD24- B cell || id:ebi-a-GCST90001821	TRUE	reported	igd	0.4557	0.218256583756088	1020.1679227138
1096	5.69902e-16	15	40856113	3656	-0.2027	0.02492	ebi-a-GCST90001821	rs28634695	A	G	0.408	IgD on IgD+ CD24- B cell || id:ebi-a-GCST90001821	TRUE	reported	igd	0.408	0.01984811935488	73.9936631810539
1097	6.58415e-11	17	62021003	3656	-0.1633	0.02494	ebi-a-GCST90001821	rs35501848	T	G	0.4878	IgD on IgD+ CD24- B cell || id:ebi-a-GCST90001821	TRUE	reported	igd	0.4878	0.0133255068001848	49.349
1098	4.99804e-58	14	106306841	3642	-0.5029	0.03076	ebi-a-GCST90001822	rs709589	T	C	0.4558	IgD on IgD+ CD38- B cell || id:ebi-a-GCST90001822	TRUE	reported	igd	0.4558	0.125466021027775	522.21677776068
1099	1.12101e-09	6	32603007	1834	-0.2692	0.04397	ebi-a-GCST90001823	rs2040406	G	A	0.3212	IgD on IgD+ CD38- unswitched memory B cell || id:ebi-a-GCST90001823	TRUE	reported	igd	0.3212	0.0316007563232768	59.7817335796775
1100	3.84096e-08	6	31424607	1834	-0.2313	0.0419	ebi-a-GCST90001823	rs3093971	A	G	0.2816	IgD on IgD+ CD38- unswitched memory B cell || id:ebi-a-GCST90001823	TRUE	reported	igd	0.2816	0.0216461286531072	40.5330922214256
1101	9.00949e-57	14	106306841	1834	-0.6783	0.04125	ebi-a-GCST90001823	rs709589	T	C	0.4528	IgD on IgD+ CD38- unswitched memory B cell || id:ebi-a-GCST90001823	TRUE	reported	igd	0.4528	0.227995427223245	541.04293860675
1102	2.91803e-09	6	27757855	3656	-0.179	0.03009	ebi-a-GCST90001824	rs200468	G	C	0.3113	IgD on IgD+ CD38+ B cell || id:ebi-a-GCST90001824	TRUE	reported	igd	0.3113	0.01373868800942	50.9004716864532
1103	6.79516e-21	7	2352594	3656	0.2603	0.0276	ebi-a-GCST90001824	rs62442539	C	G	0.2802	IgD on IgD+ CD38+ B cell || id:ebi-a-GCST90001824	TRUE	reported	igd	0.2802	0.0273311751393528	102.674323887684
1104	4.68598e-13	14	105695446	3656	-0.2711	0.03734	ebi-a-GCST90001824	rs2018404	T	C	0.1325	IgD on IgD+ CD38+ B cell || id:ebi-a-GCST90001824	TRUE	reported	igd	0.1325	0.016895630088875	62.7976380069701
1105	2.04644e-117	14	106306841	3656	-0.7004	0.0293	ebi-a-GCST90001824	rs709589	T	C	0.4557	IgD on IgD+ CD38+ B cell || id:ebi-a-GCST90001824	TRUE	reported	igd	0.4557	0.243354641183203	1175.21088119002
1106	7.86502e-09	14	106671275	3656	0.3485	0.06024	ebi-a-GCST90001824	rs2338377	A	G	0.0747	IgD on IgD+ CD38+ B cell || id:ebi-a-GCST90001824	TRUE	reported	igd	0.0747	0.016789537178595	62.3965785255581
1107	2.44006e-11	15	40856521	3656	-0.1665	0.02485	ebi-a-GCST90001824	rs28669075	T	C	0.4074	IgD on IgD+ CD38+ B cell || id:ebi-a-GCST90001824	TRUE	reported	igd	0.4074	0.01338570171918	49.5749495695653
1108	9.94306e-10	7	40012831	3656	0.1547	0.02525	ebi-a-GCST90001825	rs10272514	T	A	0.3924	IgD on IgD+ CD38dim B cell || id:ebi-a-GCST90001825	TRUE	reported	igd	0.3924	0.0114118850113632	42.1803855410506
1109	9.24698e-90	14	106306841	3656	-0.6238	0.03019	ebi-a-GCST90001825	rs709589	T	C	0.4557	IgD on IgD+ CD38dim B cell || id:ebi-a-GCST90001825	TRUE	reported	igd	0.4557	0.193035906505529	874.082512539989
1110	1.892e-08	14	106644507	3656	0.4141	0.07351	ebi-a-GCST90001825	rs28723652	A	C	0.0442	IgD on IgD+ CD38dim B cell || id:ebi-a-GCST90001825	TRUE	reported	igd	0.0442	0.0144887110792632	53.7200850754392
1111	5.47394e-17	15	40856521	3656	-0.2111	0.02508	ebi-a-GCST90001825	rs28669075	T	C	0.4075	IgD on IgD+ CD38dim B cell || id:ebi-a-GCST90001825	TRUE	reported	igd	0.4075	0.021519017068875	80.359751227995
1112	5.72532e-11	17	62021003	3656	-0.1647	0.02506	ebi-a-GCST90001825	rs35501848	T	G	0.4878	IgD on IgD+ CD38dim B cell || id:ebi-a-GCST90001825	TRUE	reported	igd	0.4878	0.0135549701055288	50.2104620780551
1113	1.28914e-11	6	31304488	3636	-0.219	0.03224	ebi-a-GCST90001826	rs380852	G	C	0.3353	IgD on unswitched memory B cell || id:ebi-a-GCST90001826	TRUE	reported	igd	0.3353	0.02137851119502	79.3866786816334
1114	1.05512e-13	6	31573110	3636	-0.2671	0.03579	ebi-a-GCST90001826	rs9267517	A	G	0.2446	IgD on unswitched memory B cell || id:ebi-a-GCST90001826	TRUE	reported	igd	0.2446	0.0263639940466488	98.4009976826104
1115	5.09214e-11	6	43351686	3636	0.3794	0.05758	ebi-a-GCST90001826	rs139084170	A	C	0.0523	IgD on unswitched memory B cell || id:ebi-a-GCST90001826	TRUE	reported	igd	0.0523	0.0142691209190712	52.6046069169022
1116	4.39299e-09	6	32861920	3636	-0.201	0.03417	ebi-a-GCST90001826	rs241409	G	A	0.223	IgD on unswitched memory B cell || id:ebi-a-GCST90001826	TRUE	reported	igd	0.223	0.0140006	51.6007820504851
1117	2.151e-08	14	106644507	3636	0.4108	0.07319	ebi-a-GCST90001826	rs28723652	A	C	0.0443	IgD on unswitched memory B cell || id:ebi-a-GCST90001826	TRUE	reported	igd	0.0443	0.0142894718671328	52.6807204377968
1118	4.3132e-81	14	106306841	3636	-0.5907	0.0302	ebi-a-GCST90001826	rs709589	T	C	0.4567	IgD on unswitched memory B cell || id:ebi-a-GCST90001826	TRUE	reported	igd	0.4567	0.173154847426328	761.018811791618
1119	5.06407e-81	14	106306841	3657	-0.5948	0.03043	ebi-a-GCST90001827	rs709589	T	C	0.4557	IgD on IgD+ B cell || id:ebi-a-GCST90001827	TRUE	reported	igd	0.4557	0.175504912943741	778.016105711012
1120	4.7076e-12	15	40856521	3657	-0.1749	0.02521	ebi-a-GCST90001827	rs28669075	T	C	0.4074	IgD on IgD+ B cell || id:ebi-a-GCST90001827	TRUE	reported	igd	0.4074	0.0147704010117048	54.795162217231
1121	1.18801e-09	3	23750521	3657	0.234	0.03837	ebi-a-GCST90001828	rs1037633	G	T	0.124	IgD on transitional B cell || id:ebi-a-GCST90001828	TRUE	reported	igd	0.124	0.0118956	44.001964239987
1122	1.717e-08	6	27767640	3657	-0.1677	0.02967	ebi-a-GCST90001828	rs200474	A	G	0.3117	IgD on transitional B cell || id:ebi-a-GCST90001828	TRUE	reported	igd	0.3117	0.0120673162000638	44.6447834295611
1123	1.75995e-16	7	2354352	3657	0.2309	0.0279	ebi-a-GCST90001828	rs55871547	G	C	0.2752	IgD on transitional B cell || id:ebi-a-GCST90001828	TRUE	reported	igd	0.2752	0.0212688728881152	79.4270543284503
1124	9.13903e-11	14	105695446	3657	-0.2444	0.0376	ebi-a-GCST90001828	rs2018404	T	C	0.1325	IgD on transitional B cell || id:ebi-a-GCST90001828	TRUE	reported	igd	0.1325	0.0137315	50.8873665135995
1125	3.99577e-76	14	106306841	3657	-0.5713	0.03022	ebi-a-GCST90001828	rs709589	T	C	0.4557	IgD on transitional B cell || id:ebi-a-GCST90001828	TRUE	reported	igd	0.4557	0.161910795544424	706.110942091531
1126	1.86299e-10	1	161479745	3660	-0.1724	0.02698	ebi-a-GCST90001829	rs1801274	G	A	0.3253	BAFF-R on B cell || id:ebi-a-GCST90001829	TRUE	reported	igd	0.3253	0.0130466584196832	48.3555549067639
1127	1.97197e-29	22	41957510	3660	-0.7406	0.06518	ebi-a-GCST90001829	rs117705111	A	G	0.0365	BAFF-R on B cell || id:ebi-a-GCST90001829	TRUE	reported	igd	0.0365	0.03857820304478	146.781638594759
1128	4.6505e-32	22	42525756	3660	-0.5326	0.04476	ebi-a-GCST90001829	rs1081003	A	G	0.0874	BAFF-R on B cell || id:ebi-a-GCST90001829	TRUE	reported	igd	0.0874	0.0452505869588448	173.371823888536
1129	2.49919e-20	22	40774205	3660	-0.5338	0.05744	ebi-a-GCST90001829	rs149806587	G	A	0.0526	BAFF-R on B cell || id:ebi-a-GCST90001829	TRUE	reported	igd	0.0526	0.0283992099974112	106.920775733677
1130	1.97015e-19	22	40246055	3660	-0.7056	0.07783	ebi-a-GCST90001829	rs76146864	T	C	0.0264	BAFF-R on B cell || id:ebi-a-GCST90001829	TRUE	reported	igd	0.0264	0.0255936149618688	96.0804906126025
1131	2.43893e-16	22	39843409	3660	0.2136	0.02594	ebi-a-GCST90001829	rs5757678	T	C	0.6419	BAFF-R on B cell || id:ebi-a-GCST90001829	TRUE	reported	igd	0.3581	0.0209751071983488	78.3707775927866
1132	3.74973e-34	22	43393437	3660	-0.4435	0.03602	ebi-a-GCST90001829	rs5759079	A	G	0.1407	BAFF-R on B cell || id:ebi-a-GCST90001829	TRUE	reported	igd	0.1407	0.047561566829595	182.668197128004
1133	3.60504e-08	22	41998660	3660	0.3083	0.05583	ebi-a-GCST90001829	rs117430146	C	G	0.056	BAFF-R on B cell || id:ebi-a-GCST90001829	TRUE	reported	igd	0.056	0.01004932904192	37.133613536285
1134	1e-200	22	42315371	3660	-1.496	0.03385	ebi-a-GCST90001829	rs73165129	T	C	0.099	BAFF-R on B cell || id:ebi-a-GCST90001829	TRUE	reported	igd	0.099	0.399258	2431.13216093935
1135	1.70805e-23	22	40629980	3660	-0.5142	0.05113	ebi-a-GCST90001829	rs1894588	T	C	0.0622	BAFF-R on B cell || id:ebi-a-GCST90001829	TRUE	reported	igd	0.0622	0.0308457087342048	116.424808275214
1136	1.02896e-25	22	42321591	3648	-0.4215	0.0399	ebi-a-GCST90001830	rs5996087	G	A	0.0998	BAFF-R on CD20- B cell || id:ebi-a-GCST90001830	TRUE	reported	igd	0.0998	0.03192233886702	120.226767109718
1137	1.086e-10	1	169620673	2872	0.1927	0.02975	ebi-a-GCST90001831	rs12075684	G	A	0.2561	CD62L on CD62L+ myeloid Dendritic Cell || id:ebi-a-GCST90001831	TRUE	reported	igd	0.2561	0.0141487333595582	41.1896460612269
1138	2.24595e-23	1	169685445	2872	0.3461	0.03444	ebi-a-GCST90001831	rs6693963	G	C	0.176	CD62L on CD62L+ myeloid Dendritic Cell || id:ebi-a-GCST90001831	TRUE	reported	igd	0.176	0.03474346059008	103.302829685553
1139	5.18442e-11	1	111334781	2872	-0.2089	0.03169	ebi-a-GCST90001832	rs343813	T	A	0.2115	CD62L on CD62L+ plasmacytoid Dendritic Cell || id:ebi-a-GCST90001832	TRUE	reported	igd	0.2115	0.014555225726955	42.3905011492672
1140	4.47497e-09	1	169574729	2872	-0.1658	0.02818	ebi-a-GCST90001832	rs3917761	T	G	0.3491	CD62L on CD62L+ plasmacytoid Dendritic Cell || id:ebi-a-GCST90001832	TRUE	reported	igd	0.3491	0.0124928972611832	36.3082098753055
1141	4.42181e-28	1	169665551	2872	0.3259	0.02935	ebi-a-GCST90001832	rs4987358	T	G	0.2441	CD62L on CD62L+ plasmacytoid Dendritic Cell || id:ebi-a-GCST90001832	TRUE	reported	igd	0.2441	0.0391950155744078	117.078591932786
1142	7.29206e-10	7	50271499	2872	-0.1856	0.03003	ebi-a-GCST90001832	rs11773763	T	C	0.2587	CD62L on CD62L+ plasmacytoid Dendritic Cell || id:ebi-a-GCST90001832	TRUE	reported	igd	0.2587	0.0132122373906432	38.4268256538535
1143	5.32844e-11	1	169728916	2871	0.1721	0.02612	ebi-a-GCST90001833	rs7526645	T	C	0.4599	CD62L on CD62L+ Dendritic Cell || id:ebi-a-GCST90001833	TRUE	reported	igd	0.4599	0.0147139516010718	42.8447426126377
1144	7.06155e-11	1	169572947	2871	0.1797	0.02746	ebi-a-GCST90001833	rs3917768	G	T	0.3642	CD62L on CD62L+ Dendritic Cell || id:ebi-a-GCST90001833	TRUE	reported	igd	0.3642	0.0149550068027448	43.5573144509988
1145	3.50833e-50	1	169662742	2848	-0.4474	0.02945	ebi-a-GCST90001834	rs4987369	T	G	0.279	CD62L on monocyte || id:ebi-a-GCST90001834	TRUE	reported	igd	0.279	0.08053069054968	249.263725225809
1146	9.54993e-12	1	169658509	2848	0.2352	0.03438	ebi-a-GCST90001834	rs4987389	T	A	0.2047	CD62L on monocyte || id:ebi-a-GCST90001834	TRUE	reported	igd	0.2047	0.0180116481904128	52.2013837083219
1147	9.11381e-15	1	167173140	2910	0.4823	0.06189	ebi-a-GCST90001838	rs4657649	C	T	0.051	CD3 on naive CD8+ T cell || id:ebi-a-GCST90001838	TRUE	reported	igd	0.051	0.02251650124542	66.9862823312183
1148	8.58025e-13	1	167136405	2910	0.3184	0.04432	ebi-a-GCST90001838	rs61814886	A	G	0.106	CD3 on naive CD8+ T cell || id:ebi-a-GCST90001838	TRUE	reported	igd	0.106	0.01921407571968	56.9691415930841
1149	3.53997e-119	1	167424924	2910	0.6171	0.02536	ebi-a-GCST90001838	rs2949661	T	C	0.446	CD3 on naive CD8+ T cell || id:ebi-a-GCST90001838	TRUE	reported	igd	0.446	0.18818530702488	674.098261048747
1150	3.80601e-09	1	167711470	2910	-0.1969	0.03331	ebi-a-GCST90001838	rs12142987	T	C	0.2113	CD3 on naive CD8+ T cell || id:ebi-a-GCST90001838	TRUE	reported	igd	0.2113	0.0129220901285982	38.0693739756158
1151	3.25402e-08	11	132210362	2910	-0.3659	0.06602	ebi-a-GCST90001838	rs111780443	T	C	0.045	CD3 on naive CD8+ T cell || id:ebi-a-GCST90001838	TRUE	reported	igd	0.045	0.0115072275195	33.8525668151672
1152	1.39701e-08	16	430304	2910	-0.1937	0.03404	ebi-a-GCST90001838	rs12921174	C	T	0.2041	CD3 on naive CD8+ T cell || id:ebi-a-GCST90001838	TRUE	reported	igd	0.2041	0.0121896362628222	35.8848859594657
1153	2.07501e-08	1	167407517	2912	0.2289	0.04072	ebi-a-GCST90001839	rs2480679	G	A	0.8652	CD3 on Effector Memory CD8+ T cell || id:ebi-a-GCST90001839	TRUE	reported	igd	0.1348	0.0122215977025632	36.004886553239
1154	8.19785e-35	1	167419839	2912	0.3371	0.02703	ebi-a-GCST90001839	rs2988279	A	G	0.4845	CD3 on Effector Memory CD8+ T cell || id:ebi-a-GCST90001839	TRUE	reported	igd	0.4845	0.056763602704995	175.12267798957
1155	3.96296e-08	18	48685445	2912	-0.6608	0.12	ebi-a-GCST90001839	rs17664049	T	C	0.013	CD3 on Effector Memory CD8+ T cell || id:ebi-a-GCST90001839	TRUE	reported	igd	0.013	0.01120548269568	32.9774832624735
1156	2.48886e-14	1	167417884	2911	0.2073	0.02706	ebi-a-GCST90001840	rs2949669	T	C	0.472	CD3 on Terminally Differentiated CD8+ T cell || id:ebi-a-GCST90001840	TRUE	reported	igd	0.472	0.02141926288128	63.672452724853
1157	3.63597e-08	4	6388191	2911	-0.1861	0.03369	ebi-a-GCST90001840	rs4689428	G	C	0.2056	CD3 on Terminally Differentiated CD8+ T cell || id:ebi-a-GCST90001840	TRUE	reported	igd	0.2056	0.0113131901762688	33.2866484065195
1158	3.45064e-99	1	167424924	2912	0.567	0.0258	ebi-a-GCST90001841	rs2949661	T	C	0.4463	CD3 on Central Memory CD4+ T cell || id:ebi-a-GCST90001841	TRUE	reported	igd	0.4463	0.15889035077118	549.715392241741
1159	2.51015e-11	1	167136405	2912	0.2973	0.04438	ebi-a-GCST90001841	rs61814886	A	G	0.1063	CD3 on Central Memory CD4+ T cell || id:ebi-a-GCST90001841	TRUE	reported	igd	0.1063	0.0167936399001198	49.7042066574754
1160	3.55713e-15	1	167173140	2912	0.4895	0.06186	ebi-a-GCST90001841	rs4657649	C	T	0.0512	CD3 on Central Memory CD4+ T cell || id:ebi-a-GCST90001841	TRUE	reported	igd	0.0512	0.02327984181248	69.3590063709022
1161	3.19198e-08	3	45922691	2912	0.2031	0.03663	ebi-a-GCST90001841	rs9842595	T	G	0.1708	CD3 on Central Memory CD4+ T cell || id:ebi-a-GCST90001841	TRUE	reported	igd	0.1708	0.0116841467306592	34.4028347554516
1162	3.33734e-19	1	167173140	2910	0.5489	0.06086	ebi-a-GCST90001842	rs4657649	C	T	0.051	CD3 on Naive CD4+ T cell || id:ebi-a-GCST90001842	TRUE	reported	igd	0.051	0.02916438654558	87.3577719020589
1163	1.67803e-14	1	167136405	2910	0.3376	0.04377	ebi-a-GCST90001842	rs61814886	A	G	0.106	CD3 on Naive CD4+ T cell || id:ebi-a-GCST90001842	TRUE	reported	igd	0.106	0.02160121878528	64.2032118535607
1164	5.66239e-154	1	167424924	2910	0.6864	0.02442	ebi-a-GCST90001842	rs2949661	T	C	0.446	CD3 on Naive CD4+ T cell || id:ebi-a-GCST90001842	TRUE	reported	igd	0.446	0.23282476259328	882.529018936929
1165	1.26701e-10	3	45922691	2910	0.2342	0.03629	ebi-a-GCST90001842	rs9842595	T	G	0.1708	CD3 on Naive CD4+ T cell || id:ebi-a-GCST90001842	TRUE	reported	igd	0.1708	0.0155364194203008	45.8929193171683
1166	4.44795e-10	16	430469	2910	-0.2093	0.03343	ebi-a-GCST90001842	rs2003830	G	C	0.2048	CD3 on Naive CD4+ T cell || id:ebi-a-GCST90001842	TRUE	reported	igd	0.2048	0.0142683835793408	42.093059365782
1167	2.09199e-09	1	166485891	2912	-0.2348	0.03907	ebi-a-GCST90001843	rs6684311	G	C	0.1441	CD3 on Effector Memory CD4+ T cell || id:ebi-a-GCST90001843	TRUE	reported	igd	0.1441	0.0135991945865952	40.119245675602
1168	4.57088e-71	1	167434277	2912	0.4822	0.02632	ebi-a-GCST90001843	rs2995091	C	T	0.4457	CD3 on Effector Memory CD4+ T cell || id:ebi-a-GCST90001843	TRUE	reported	igd	0.4457	0.114887272844857	377.716819249773
1169	2.21208e-23	1	167433420	2903	0.2737	0.02723	ebi-a-GCST90001844	rs1723018	G	A	0.4559	CD3 on Terminally Differentiated CD4+ T cell || id:ebi-a-GCST90001844	TRUE	reported	igd	0.4559	0.0371644669923422	111.975633479168
1170	2.65797e-10	1	167136405	2911	0.2793	0.04405	ebi-a-GCST90001845	rs61814886	A	G	0.1061	CD3 on CD45RA- CD4+ T cell || id:ebi-a-GCST90001845	TRUE	reported	igd	0.1061	0.0147970856705742	43.6912250153041
1171	1.04809e-84	1	167424924	2911	0.521	0.02584	ebi-a-GCST90001845	rs2949661	T	C	0.4462	CD3 on CD45RA- CD4+ T cell || id:ebi-a-GCST90001845	TRUE	reported	igd	0.4462	0.13414916062392	450.701079802827
1172	2.0488e-11	1	167173140	2911	0.4147	0.06162	ebi-a-GCST90001845	rs4657649	C	T	0.051	CD3 on CD45RA- CD4+ T cell || id:ebi-a-GCST90001845	TRUE	reported	igd	0.051	0.01664694155982	49.2457440202921
1173	9.83785e-58	1	167433420	2910	0.4235	0.02586	ebi-a-GCST90001846	rs1723018	G	A	0.4562	CD3 on Central Memory CD8+ T cell || id:ebi-a-GCST90001846	TRUE	reported	igd	0.4562	0.08898797193902	284.054452002634
1174	5.71294e-10	1	167461391	2910	-0.1676	0.02695	ebi-a-GCST90001846	rs858545	C	A	0.5771	CD3 on Central Memory CD8+ T cell || id:ebi-a-GCST90001846	TRUE	reported	igd	0.4229	0.0137109258995168	40.4256455463206
1175	3.83902e-09	1	167113728	2910	0.2546	0.04309	ebi-a-GCST90001846	rs58313897	C	T	0.1052	CD3 on Central Memory CD8+ T cell || id:ebi-a-GCST90001846	TRUE	reported	igd	0.1052	0.0122036153228672	35.926547119827
1176	4.92153e-49	1	167433420	3060	0.3893	0.02598	ebi-a-GCST90001847	rs1723018	G	A	0.4556	CD3 on HLA DR+ T cell || id:ebi-a-GCST90001847	TRUE	reported	igd	0.4556	0.0751797080811872	248.588346645461
1177	1.55883e-11	16	10970476	3060	0.2057	0.03039	ebi-a-GCST90001847	rs12596540	G	A	0.2521	CD3 on HLA DR+ T cell || id:ebi-a-GCST90001847	TRUE	reported	igd	0.2521	0.0159556667828382	49.5835679093856
1178	4.35602e-10	6	100526652	3113	0.4289	0.06851	ebi-a-GCST90001848	rs79086781	T	C	0.0387	CD3 on Natural Killer T || id:ebi-a-GCST90001848	TRUE	reported	igd	0.0387	0.0136871174970702	43.1715161474218
1179	3.30598e-08	6	102173117	3113	0.4285	0.07737	ebi-a-GCST90001848	rs117913408	G	A	0.0321	CD3 on Natural Killer T || id:ebi-a-GCST90001848	TRUE	reported	igd	0.0321	0.011409514652955	35.9046547700512
1180	1.01391e-61	1	167433420	3060	0.4384	0.02585	ebi-a-GCST90001849	rs1723018	G	A	0.4556	CD3 on HLA DR+ CD4+ T cell || id:ebi-a-GCST90001849	TRUE	reported	igd	0.4556	0.0953395106643968	322.27363419601
1181	2.38402e-10	10	116394226	3060	0.3869	0.06088	ebi-a-GCST90001849	rs59738549	G	C	0.0505	CD3 on HLA DR+ CD4+ T cell || id:ebi-a-GCST90001849	TRUE	reported	igd	0.0505	0.014355350553195	44.5380208945572
1182	6.51929e-26	1	167432949	3060	0.2805	0.0264	ebi-a-GCST90001850	rs1773542	C	T	0.4552	CD3 on HLA DR+ CD8+ T cell || id:ebi-a-GCST90001850	TRUE	reported	igd	0.4552	0.03902429618208	124.182429639669
1183	3.65502e-09	1	167173140	2919	0.3622	0.06121	ebi-a-GCST90001851	rs4657649	C	T	0.0512	CD3 on T cell || id:ebi-a-GCST90001851	TRUE	reported	igd	0.0512	0.0127459298705408	37.6598877201814
1184	1.37699e-08	1	166485891	2919	-0.2191	0.0385	ebi-a-GCST90001851	rs6684311	G	C	0.1439	CD3 on T cell || id:ebi-a-GCST90001851	TRUE	reported	igd	0.1439	0.0118276929546398	34.9143363993306
1185	1.38484e-57	1	167436300	2919	0.428	0.02617	ebi-a-GCST90001851	rs1617988	C	T	0.4481	CD3 on T cell || id:ebi-a-GCST90001851	TRUE	reported	igd	0.4481	0.09060514749152	290.627568985827
1186	1.56892e-31	1	167433056	2649	0.3265	0.02759	ebi-a-GCST90001852	rs1723016	C	T	0.4579	CD3 on CD39+ resting CD4 regulatory T cell || id:ebi-a-GCST90001852	TRUE	reported	igd	0.4579	0.052923239212155	147.916008495488
1187	1.49799e-10	1	165314063	2919	-0.4927	0.07664	ebi-a-GCST90001853	rs35055340	T	C	0.0324	CD3 on activated CD4 regulatory T cell || id:ebi-a-GCST90001853	TRUE	reported	igd	0.0324	0.0152207478045792	45.0851510599727
1188	3.82472e-13	1	166464476	2919	-0.2802	0.0384	ebi-a-GCST90001853	rs12138291	A	G	0.1482	CD3 on activated CD4 regulatory T cell || id:ebi-a-GCST90001853	TRUE	reported	igd	0.1482	0.0198222111011808	58.9907162119067
1189	7.26106e-122	1	167424924	2919	0.6184	0.02511	ebi-a-GCST90001853	rs2949661	T	C	0.4466	CD3 on activated CD4 regulatory T cell || id:ebi-a-GCST90001853	TRUE	reported	igd	0.4466	0.189028301062093	679.919601288507
1190	3.99402e-09	1	168306279	2919	-0.6177	0.1046	ebi-a-GCST90001853	rs114672530	A	G	0.0173	CD3 on activated CD4 regulatory T cell || id:ebi-a-GCST90001853	TRUE	reported	igd	0.0173	0.0129733536656718	38.340679842139
1191	1.41286e-11	1	166464476	2919	-0.2588	0.03815	ebi-a-GCST90001854	rs12138291	A	G	0.1482	CD3 on CD39+ activated CD4 regulatory T cell || id:ebi-a-GCST90001854	TRUE	reported	igd	0.1482	0.0169100300373888	50.1750186922761
1192	6.42895e-09	1	168700134	2919	-0.1756	0.03016	ebi-a-GCST90001854	rs552999	A	C	0.7211	CD3 on CD39+ activated CD4 regulatory T cell || id:ebi-a-GCST90001854	TRUE	reported	igd	0.2789	0.0124028939019488	36.6336042183508
1193	3.50897e-09	1	165314063	2919	-0.4505	0.07604	ebi-a-GCST90001854	rs35055340	T	C	0.0324	CD3 on CD39+ activated CD4 regulatory T cell || id:ebi-a-GCST90001854	TRUE	reported	igd	0.0324	0.01272507809112	37.5974837080111
1194	5.29663e-108	1	167424924	2919	0.5797	0.02517	ebi-a-GCST90001854	rs2949661	T	C	0.4466	CD3 on CD39+ activated CD4 regulatory T cell || id:ebi-a-GCST90001854	TRUE	reported	igd	0.4466	0.166109499604479	581.061194625006
1195	3.43321e-16	10	97510704	2919	-0.2226	0.02713	ebi-a-GCST90001854	rs10882659	C	T	0.4269	CD3 on CD39+ activated CD4 regulatory T cell || id:ebi-a-GCST90001854	TRUE	reported	igd	0.4269	0.0242458201267128	72.4824538479617
1196	1.66001e-10	1	168605042	2919	-0.7097	0.1107	ebi-a-GCST90001855	rs12752576	G	A	0.0154	CD3 on secreting CD4 regulatory T cell || id:ebi-a-GCST90001855	TRUE	reported	igd	0.0154	0.0152742592776312	45.2461152078403
1197	2.47002e-12	1	167136405	2919	0.3112	0.04424	ebi-a-GCST90001855	rs61814886	A	G	0.1059	CD3 on secreting CD4 regulatory T cell || id:ebi-a-GCST90001855	TRUE	reported	igd	0.1059	0.0183396577740672	54.4962238218252
1198	4.32514e-119	1	167424924	2919	0.6149	0.02529	ebi-a-GCST90001855	rs2949661	T	C	0.4466	CD3 on secreting CD4 regulatory T cell || id:ebi-a-GCST90001855	TRUE	reported	igd	0.4466	0.186894643864729	670.480980158145
1199	4.78795e-08	1	166035343	2919	0.5264	0.09617	ebi-a-GCST90001856	rs76540213	T	C	0.0214	CD3 on CD39+ secreting CD4 regulatory T cell || id:ebi-a-GCST90001856	TRUE	reported	igd	0.0214	0.0116059512403968	34.2520878294681
1200	3.54405e-94	1	167424924	2919	0.5477	0.02564	ebi-a-GCST90001856	rs2949661	T	C	0.4466	CD3 on CD39+ secreting CD4 regulatory T cell || id:ebi-a-GCST90001856	TRUE	reported	igd	0.4466	0.148276849924095	507.821785975924
1201	6.96787e-11	1	167136405	2919	0.2885	0.04408	ebi-a-GCST90001856	rs61814886	A	G	0.1059	CD3 on CD39+ secreting CD4 regulatory T cell || id:ebi-a-GCST90001856	TRUE	reported	igd	0.1059	0.015761722810755	46.713226364526
1202	3.45144e-127	1	167424924	2919	0.6324	0.02507	ebi-a-GCST90001857	rs2949661	T	C	0.4466	CD3 on activated & secreting CD4 regulatory T cell || id:ebi-a-GCST90001857	TRUE	reported	igd	0.4466	0.197684032587149	718.72472501845
1203	1.47901e-09	1	165314063	2919	-0.4665	0.07691	ebi-a-GCST90001857	rs35055340	T	C	0.0324	CD3 on activated & secreting CD4 regulatory T cell || id:ebi-a-GCST90001857	TRUE	reported	igd	0.0324	0.01364501953368	40.3531413821493
1204	2.27824e-13	1	166464476	2919	-0.2836	0.0385	ebi-a-GCST90001857	rs12138291	A	G	0.1482	CD3 on activated & secreting CD4 regulatory T cell || id:ebi-a-GCST90001857	TRUE	reported	igd	0.1482	0.0203061826411392	60.4608641135336
1205	8.18597e-10	1	168306279	2919	-0.6462	0.1049	ebi-a-GCST90001857	rs114672530	A	G	0.0173	CD3 on activated & secreting CD4 regulatory T cell || id:ebi-a-GCST90001857	TRUE	reported	igd	0.0173	0.0141981239157048	42.0124250793873
1206	1.65577e-133	1	167424924	2919	0.6441	0.02485	ebi-a-GCST90001858	rs2949661	T	C	0.4466	CD3 on CD45RA+ CD4+ T cell || id:ebi-a-GCST90001858	TRUE	reported	igd	0.4466	0.205066381204793	752.488786272461
1207	1.51008e-18	1	167173140	2919	0.5386	0.06087	ebi-a-GCST90001858	rs4657649	C	T	0.0512	CD3 on CD45RA+ CD4+ T cell || id:ebi-a-GCST90001858	TRUE	reported	igd	0.0512	0.0281843050545152	84.5979523397517
1208	4.80507e-13	1	167136405	2919	0.3188	0.04389	ebi-a-GCST90001858	rs61814886	A	G	0.1059	CD3 on CD45RA+ CD4+ T cell || id:ebi-a-GCST90001858	TRUE	reported	igd	0.1059	0.0192463631535072	57.2433679667993
1209	1.23197e-11	3	45947066	2919	0.2304	0.03386	ebi-a-GCST90001858	rs79179998	A	G	0.2093	CD3 on CD45RA+ CD4+ T cell || id:ebi-a-GCST90001858	TRUE	reported	igd	0.2093	0.0175701679276032	52.1687943216302
1210	1.492e-09	16	430304	2919	-0.2044	0.03371	ebi-a-GCST90001858	rs12921174	C	T	0.2038	CD3 on CD45RA+ CD4+ T cell || id:ebi-a-GCST90001858	TRUE	reported	igd	0.2038	0.0135587024936832	40.0943627097289
1211	1.83101e-10	1	167461391	2918	-0.1746	0.02729	ebi-a-GCST90001859	rs858545	C	A	0.5764	CD3 on CD8+ T cell || id:ebi-a-GCST90001859	TRUE	reported	igd	0.4236	0.0148866986809728	44.0656047335804
1212	6.13479e-53	1	167433420	2918	0.4112	0.02631	ebi-a-GCST90001859	rs1723018	G	A	0.4568	CD3 on CD8+ T cell || id:ebi-a-GCST90001859	TRUE	reported	igd	0.4568	0.0839116119769088	267.098965256722
1213	1.467e-08	1	165218634	2919	-0.3594	0.06326	ebi-a-GCST90001860	rs4656440	G	C	0.049	CD3 on CD39+ CD4+ T cell || id:ebi-a-GCST90001860	TRUE	reported	igd	0.049	0.01203823281528	35.5434049054716
1214	1.68698e-09	1	167500918	2919	0.1732	0.02866	ebi-a-GCST90001860	rs858496	G	T	0.6622	CD3 on CD39+ CD4+ T cell || id:ebi-a-GCST90001860	TRUE	reported	igd	0.3378	0.0134206822071168	39.6806716825765
1215	7.9671e-13	1	166464476	2919	-0.2773	0.03854	ebi-a-GCST90001860	rs12138291	A	G	0.1482	CD3 on CD39+ CD4+ T cell || id:ebi-a-GCST90001860	TRUE	reported	igd	0.1482	0.0194140245377208	57.7519065065499
1216	3.75837e-132	1	167424924	2919	0.644	0.02499	ebi-a-GCST90001860	rs2949661	T	C	0.4466	CD3 on CD39+ CD4+ T cell || id:ebi-a-GCST90001860	TRUE	reported	igd	0.4466	0.20500271082368	752.194901308711
1217	1.6099e-71	1	167431352	2919	0.4749	0.02583	ebi-a-GCST90001861	rs2988277	T	C	0.4462	CD3 on CD28+ CD4+ T cell || id:ebi-a-GCST90001861	TRUE	reported	igd	0.4462	0.111459438835711	365.911470217795
1218	1.11609e-12	1	167173140	2919	0.4331	0.0606	ebi-a-GCST90001861	rs4657649	C	T	0.0512	CD3 on CD28+ CD4+ T cell || id:ebi-a-GCST90001861	TRUE	reported	igd	0.0512	0.0182243060498432	54.1470939594187
1219	3.63999e-10	1	166485891	2919	-0.2394	0.03806	ebi-a-GCST90001863	rs6684311	G	C	0.1439	CD3 on CD28+ CD45RA- CD8+ T cell || id:ebi-a-GCST90001863	TRUE	reported	igd	0.1439	0.0141209390597688	41.7807628433268
1220	4.03497e-09	1	167406513	2919	0.2329	0.03947	ebi-a-GCST90001863	rs2949670	T	A	0.864	CD3 on CD28+ CD45RA- CD8+ T cell || id:ebi-a-GCST90001863	TRUE	reported	igd	0.136	0.01274740028928	37.6642884047358
1221	7.24937e-43	1	167433420	2919	0.3668	0.0263	ebi-a-GCST90001863	rs1723018	G	A	0.4567	CD3 on CD28+ CD45RA- CD8+ T cell || id:ebi-a-GCST90001863	TRUE	reported	igd	0.4567	0.0667666161992928	208.691869401586
1222	4.22902e-08	1	167461391	2919	-0.1489	0.02709	ebi-a-GCST90001863	rs858545	C	A	0.5766	CD3 on CD28+ CD45RA- CD8+ T cell || id:ebi-a-GCST90001863	TRUE	reported	igd	0.4234	0.0108254231901048	31.9233431447202
1223	3.92401e-08	16	50264054	2919	0.2839	0.05153	ebi-a-GCST90001863	rs62028293	C	T	0.0735	CD3 on CD28+ CD45RA- CD8+ T cell || id:ebi-a-GCST90001863	TRUE	reported	igd	0.0735	0.010977249705555	32.3760372363234
1224	3.64083e-13	1	167173140	2919	0.447	0.06122	ebi-a-GCST90001864	rs4657649	C	T	0.0512	CD3 on CD28+ CD45RA+ CD8+ T cell || id:ebi-a-GCST90001864	TRUE	reported	igd	0.0512	0.01941286699008	57.7483949195268
1225	3.48097e-13	1	167116924	2919	-0.2005	0.02744	ebi-a-GCST90001864	rs12128145	C	T	0.5427	CD3 on CD28+ CD45RA+ CD8+ T cell || id:ebi-a-GCST90001864	TRUE	reported	igd	0.4573	0.019953531572355	59.389481490547
1226	1.93108e-12	1	166464476	2919	-0.2709	0.03832	ebi-a-GCST90001864	rs12138291	A	G	0.1482	CD3 on CD28+ CD45RA+ CD8+ T cell || id:ebi-a-GCST90001864	TRUE	reported	igd	0.1482	0.0185282262422712	55.0671322332355
1227	1.26474e-115	1	167427170	2919	0.6024	0.02518	ebi-a-GCST90001864	rs1214596	A	T	0.4464	CD3 on CD28+ CD45RA+ CD8+ T cell || id:ebi-a-GCST90001864	TRUE	reported	igd	0.4464	0.179357767453901	637.533125781019
1228	1.75388e-18	1	167419839	2919	0.2396	0.02713	ebi-a-GCST90001865	rs2988279	A	G	0.4849	CD3 on CD28- CD8+ T cell || id:ebi-a-GCST90001865	TRUE	reported	igd	0.4849	0.0286779007308768	86.1232710497508
1229	4.21396e-08	4	6388191	2919	-0.186	0.03384	ebi-a-GCST90001865	rs4689428	G	C	0.2052	CD3 on CD28- CD8+ T cell || id:ebi-a-GCST90001865	TRUE	reported	igd	0.2052	0.01128472808832	33.2932571881725
1230	7.81988e-39	1	167433420	2914	0.3496	0.02643	ebi-a-GCST90001866	rs1723018	G	A	0.4569	CD3 on CD39+ CD8+ T cell || id:ebi-a-GCST90001866	TRUE	reported	igd	0.4569	0.0606560052171648	188.035786861254
1231	8.31189e-13	1	167173140	2919	0.4334	0.06029	ebi-a-GCST90001867	rs4657649	C	T	0.0512	CD3 on CD4+ T cell || id:ebi-a-GCST90001867	TRUE	reported	igd	0.0512	0.0182495620431872	54.2235281206147
1232	9.36052e-69	1	167427170	2919	0.4631	0.02573	ebi-a-GCST90001867	rs1214596	A	T	0.4464	CD3 on CD4+ T cell || id:ebi-a-GCST90001867	TRUE	reported	igd	0.4464	0.105998525745869	345.858154046853
1233	3.94303e-08	3	45972492	2919	0.1883	0.03418	ebi-a-GCST90001867	rs41289614	T	C	0.1961	CD3 on CD4+ T cell || id:ebi-a-GCST90001867	TRUE	reported	igd	0.1961	0.0111791879562062	32.9783625820461
1234	6.96627e-128	1	167424924	2919	0.6285	0.02484	ebi-a-GCST90001868	rs2949661	T	C	0.4466	CD3 on CD4 regulatory T cell || id:ebi-a-GCST90001868	TRUE	reported	igd	0.4466	0.19525332273678	707.743142674567
1235	5.02505e-10	1	168605042	2919	-0.6828	0.1094	ebi-a-GCST90001868	rs12752576	G	A	0.0154	CD3 on CD4 regulatory T cell || id:ebi-a-GCST90001868	TRUE	reported	igd	0.0154	0.0141383123747712	41.8329038595172
1236	6.02005e-13	1	167136405	2919	0.3162	0.04372	ebi-a-GCST90001868	rs61814886	A	G	0.1059	CD3 on CD4 regulatory T cell || id:ebi-a-GCST90001868	TRUE	reported	igd	0.1059	0.0189337126561272	56.295523075664
1237	1.907e-08	1	165284481	2918	-0.3981	0.07064	ebi-a-GCST90001869	rs75169391	T	C	0.0389	CD3 on resting CD4 regulatory T cell || id:ebi-a-GCST90001869	TRUE	reported	igd	0.0389	0.0118503868910238	34.970137837229
1238	1.60325e-136	1	167427170	2918	0.6523	0.02485	ebi-a-GCST90001869	rs1214596	A	T	0.4462	CD3 on resting CD4 regulatory T cell || id:ebi-a-GCST90001869	TRUE	reported	igd	0.4462	0.210284503825625	776.469014633752
1239	4.56667e-11	1	168605042	2918	-0.7279	0.1101	ebi-a-GCST90001869	rs12752576	G	A	0.0154	CD3 on resting CD4 regulatory T cell || id:ebi-a-GCST90001869	TRUE	reported	igd	0.0154	0.0160677100733688	47.618563852028
1240	2.65901e-08	1	26556870	2918	-0.2306	0.04135	ebi-a-GCST90001869	rs6668517	C	A	0.1227	CD3 on resting CD4 regulatory T cell || id:ebi-a-GCST90001869	TRUE	reported	igd	0.1227	0.0114483077021112	33.7698731583341
1241	1.2659e-16	1	167113992	2918	0.2629	0.03157	ebi-a-GCST90001869	rs10918641	A	T	0.243	CD3 on resting CD4 regulatory T cell || id:ebi-a-GCST90001869	TRUE	reported	igd	0.243	0.02542806547182	76.0828793533076
1242	1.29199e-08	1	208170487	1634	0.2107	0.03686	ebi-a-GCST90001870	rs586030	T	C	0.5545	CD34 on Hematopoietic Stem Cell || id:ebi-a-GCST90001870	TRUE	reported	igd	0.4455	0.021933519532155	36.5982319109379
1243	3.98566e-20	1	208017826	1634	0.5509	0.05917	ebi-a-GCST90001870	rs139489968	A	G	0.1016	CD34 on Hematopoietic Stem Cell || id:ebi-a-GCST90001870	TRUE	reported	igd	0.1016	0.0554037284006528	95.7222545424324
1244	1.00809e-12	6	109598213	1634	-0.2587	0.036	ebi-a-GCST90001870	rs4406271	A	G	0.4036	CD34 on Hematopoietic Stem Cell || id:ebi-a-GCST90001870	TRUE	reported	igd	0.4036	0.0322189694797152	54.3318752203969
1245	1.893e-08	15	50363583	1634	0.2745	0.04858	ebi-a-GCST90001870	rs36102158	A	G	0.1622	CD34 on Hematopoietic Stem Cell || id:ebi-a-GCST90001870	TRUE	reported	igd	0.1622	0.02047886575758	34.1202529971131
1246	7.00164e-13	1	2488608	1247	0.2864	0.03948	ebi-a-GCST90001871	rs1886730	C	T	0.5778	HVEM on T cell || id:ebi-a-GCST90001871	TRUE	reported	igd	0.4222	0.0400195120822272	51.9013596312184
1247	4.24502e-09	1	2491205	1247	0.2305	0.03896	ebi-a-GCST90001872	rs2234161	T	C	0.593	HVEM on naive CD8+ T cell || id:ebi-a-GCST90001872	TRUE	reported	igd	0.407	0.0256460779355	32.7697834499853
1248	2.44202e-10	6	31258393	1247	-0.276	0.04325	ebi-a-GCST90001872	rs2844594	A	G	0.3841	HVEM on naive CD8+ T cell || id:ebi-a-GCST90001872	TRUE	reported	igd	0.3841	0.03604148453088	46.5493561401949
1249	8.55264e-13	1	2488608	1247	0.2857	0.03952	ebi-a-GCST90001873	rs1886730	C	T	0.5778	HVEM on Effector Memory CD8+ T cell || id:ebi-a-GCST90001873	TRUE	reported	igd	0.4222	0.0398241250438968	51.6374520260866
1250	5.64287e-14	1	2488608	1247	0.2928	0.0385	ebi-a-GCST90001875	rs1886730	C	T	0.5778	HVEM on CD4+ T cell || id:ebi-a-GCST90001875	TRUE	reported	igd	0.4222	0.0418280777791488	54.3492828660003
1251	1.90722e-13	1	2488608	1247	0.2857	0.03841	ebi-a-GCST90001876	rs1886730	C	T	0.5778	HVEM on Central Memory CD4+ T cell || id:ebi-a-GCST90001876	TRUE	reported	igd	0.4222	0.0398241250438968	51.6374520260866
1252	1.01899e-10	1	2491205	1247	0.2484	0.03809	ebi-a-GCST90001877	rs2234161	T	C	0.593	HVEM on naive CD4+ T cell || id:ebi-a-GCST90001877	TRUE	reported	igd	0.407	0.02978394911712	38.2193395141951
1253	3.85567e-13	1	2499254	1247	0.2882	0.03927	ebi-a-GCST90001878	rs2182176	A	G	0.5882	HVEM on Effector Memory CD4+ T cell || id:ebi-a-GCST90001878	TRUE	reported	igd	0.4118	0.0402373444756448	52.1957106622457
1254	2.74e-09	1	2487766	1245	0.2382	0.03976	ebi-a-GCST90001879	rs2227313	C	T	0.5747	HVEM on Terminally Differentiated CD4+ T cell || id:ebi-a-GCST90001879	TRUE	reported	igd	0.4253	0.0277363998685368	35.4598742891635
1255	2.1722e-14	1	2488608	1247	0.3004	0.03886	ebi-a-GCST90001880	rs1886730	C	T	0.5778	HVEM on CD45RA- CD4+ T cell || id:ebi-a-GCST90001880	TRUE	reported	igd	0.4222	0.0440276614998912	57.3389379167254
1256	4.89892e-11	1	2487766	1247	0.2584	0.03896	ebi-a-GCST90001881	rs2227313	C	T	0.5754	HVEM on CD8+ T cell || id:ebi-a-GCST90001881	TRUE	reported	igd	0.4246	0.0326260773662208	41.9894162645547
1257	2.10378e-15	1	2488608	1247	0.3092	0.03847	ebi-a-GCST90001882	rs1886730	C	T	0.5778	HVEM on Central Memory CD8+ T cell || id:ebi-a-GCST90001882	TRUE	reported	igd	0.4222	0.0466449608216448	60.9143224050063
1258	1.49101e-10	6	100468602	3113	0.4508	0.07013	ebi-a-GCST90001883	rs79251210	A	G	0.0385	CD16-CD56 on Natural Killer T || id:ebi-a-GCST90001883	TRUE	reported	igd	0.0385	0.01504554169272	47.5216694652997
1259	3.1153e-14	6	97889936	3113	0.4911	0.06437	ebi-a-GCST90001883	rs9488834	A	G	0.0458	CD16-CD56 on Natural Killer T || id:ebi-a-GCST90001883	TRUE	reported	igd	0.0458	0.0210802013198712	66.992726467011
1260	3.02691e-15	6	101980039	3113	0.6523	0.08226	ebi-a-GCST90001883	rs117147408	G	A	0.0276	CD16-CD56 on Natural Killer T || id:ebi-a-GCST90001883	TRUE	reported	igd	0.0276	0.0228390894237792	72.7131083819944
1261	7.04855e-21	11	112830782	3113	0.2713	0.02873	ebi-a-GCST90001883	rs11214436	T	G	0.3055	CD16-CD56 on Natural Killer T || id:ebi-a-GCST90001883	TRUE	reported	igd	0.3055	0.031232953012755	100.298329846019
1262	9.38642e-71	11	112751407	3113	-0.7478	0.04098	ebi-a-GCST90001883	rs77738700	A	G	0.1066	CD16-CD56 on Natural Killer T || id:ebi-a-GCST90001883	TRUE	reported	igd	0.1066	0.106513356384739	370.865142843266
1263	2.40381e-20	1	161508763	3113	-0.2555	0.02745	ebi-a-GCST90001884	rs10919544	C	T	0.5475	CD16-CD56 on Natural Killer || id:ebi-a-GCST90001884	TRUE	reported	igd	0.4525	0.032345547871875	103.990633441616
1264	4.45246e-14	11	111848073	3113	-0.5632	0.07427	ebi-a-GCST90001884	rs111579151	T	C	0.0323	CD16-CD56 on Natural Killer || id:ebi-a-GCST90001884	TRUE	reported	igd	0.0323	0.0198288967467008	62.9356421284383
1265	7.71294e-09	11	112710664	3113	0.2856	0.04932	ebi-a-GCST90001884	rs117533070	T	C	0.0816	CD16-CD56 on Natural Killer || id:ebi-a-GCST90001884	TRUE	reported	igd	0.0816	0.0122255508307968	38.5044264574754
1266	6.93426e-155	11	112749800	3113	-1.076	0.03832	ebi-a-GCST90001884	rs77291736	T	C	0.1086	CD16-CD56 on Natural Killer || id:ebi-a-GCST90001884	TRUE	reported	igd	0.1086	0.22415941953408	898.844391139908
1267	8.58697e-10	11	110737507	3113	-0.4696	0.07632	ebi-a-GCST90001884	rs17504675	A	G	0.0308	CD16-CD56 on Natural Killer || id:ebi-a-GCST90001884	TRUE	reported	igd	0.0308	0.0131658921777152	41.505548136413
1268	1.59294e-28	11	112830782	3113	0.3221	0.02878	ebi-a-GCST90001884	rs11214436	T	G	0.3055	CD16-CD56 on Natural Killer || id:ebi-a-GCST90001884	TRUE	reported	igd	0.3055	0.044024548425195	143.267664378999
1269	1.109e-10	11	113153223	3113	-0.7822	0.1208	ebi-a-GCST90001884	rs148849191	T	C	0.0124	CD16-CD56 on Natural Killer || id:ebi-a-GCST90001884	TRUE	reported	igd	0.0124	0.0149854015669632	47.3288257341414
1270	2.02582e-14	1	161520931	2971	0.2389	0.03108	ebi-a-GCST90001885	rs56199187	T	C	0.2402	CD16-CD56 on HLA DR+ Natural Killer || id:ebi-a-GCST90001885	TRUE	reported	igd	0.2402	0.0208321736698232	63.1666216582252
1271	1.16788e-15	11	112751974	2971	-0.3396	0.04218	ebi-a-GCST90001885	rs78358948	A	G	0.1096	CD16-CD56 on HLA DR+ Natural Killer || id:ebi-a-GCST90001885	TRUE	reported	igd	0.1096	0.0225092520511488	68.3689021917554
1272	3.97704e-08	2	204328474	2920	-0.1636	0.02972	ebi-a-GCST90001886	rs77594357	A	T	0.2743	CD28 on CD39+ activated CD4 regulatory T cell || id:ebi-a-GCST90001886	TRUE	reported	igd	0.2743	0.0106556396455392	31.4280423800499
1273	8.43529e-30	2	204589281	2920	0.303	0.02642	ebi-a-GCST90001886	rs3116493	T	G	0.5639	CD28 on CD39+ activated CD4 regulatory T cell || id:ebi-a-GCST90001886	TRUE	reported	igd	0.4361	0.04515474914622	137.992578264231
1274	9.47327e-22	10	97628994	2920	0.2494	0.02582	ebi-a-GCST90001886	rs2226163	G	A	0.4714	CD28 on CD39+ activated CD4 regulatory T cell || id:ebi-a-GCST90001886	TRUE	reported	igd	0.4714	0.0309984251870688	93.3470151617959
1275	3.17001e-08	2	38935236	2920	0.1995	0.03596	ebi-a-GCST90001887	rs34460712	A	G	0.1712	CD28 on secreting CD4 regulatory T cell || id:ebi-a-GCST90001887	TRUE	reported	igd	0.1712	0.01129455952128	33.3340177304348
1276	3.30674e-34	2	204609402	2920	-0.4161	0.03368	ebi-a-GCST90001887	rs62183989	T	C	0.1983	CD28 on secreting CD4 regulatory T cell || id:ebi-a-GCST90001887	TRUE	reported	igd	0.1983	0.0550503424669662	169.99519290581
1277	2.33798e-08	6	90957463	2920	0.1526	0.02725	ebi-a-GCST90001887	rs3757247	T	C	0.5264	CD28 on secreting CD4 regulatory T cell || id:ebi-a-GCST90001887	TRUE	reported	igd	0.4736	0.0116109201195008	34.2786718291138
1278	1.52616e-17	2	204586076	2920	0.2335	0.02722	ebi-a-GCST90001888	rs3116488	C	G	0.5635	CD28 on CD39+ secreting CD4 regulatory T cell || id:ebi-a-GCST90001888	TRUE	reported	igd	0.4365	0.026821430314875	80.421965810579
1279	8.8308e-11	10	95633120	2920	0.4215	0.06475	ebi-a-GCST90001888	rs12778618	C	T	0.0457	CD28 on CD39+ secreting CD4 regulatory T cell || id:ebi-a-GCST90001888	TRUE	reported	igd	0.0457	0.015496237984995	45.9297609464353
1280	9.55873e-57	10	97601703	2920	0.4156	0.02562	ebi-a-GCST90001888	rs10748649	C	A	0.4733	CD28 on CD39+ secreting CD4 regulatory T cell || id:ebi-a-GCST90001888	TRUE	reported	igd	0.4733	0.0861154144877792	274.963363491351
1281	2.32488e-34	2	204609402	2920	-0.4077	0.03293	ebi-a-GCST90001889	rs62183989	T	C	0.1983	CD28 on activated & secreting CD4 regulatory T cell || id:ebi-a-GCST90001889	TRUE	reported	igd	0.1983	0.0528501247009038	162.821817221417
1282	2.79898e-08	6	90958231	2920	0.1488	0.02672	ebi-a-GCST90001889	rs11755527	G	C	0.5224	CD28 on activated & secreting CD4 regulatory T cell || id:ebi-a-GCST90001889	TRUE	reported	igd	0.4776	0.0110485006221312	32.599702650393
1283	5.76766e-33	2	204623481	2920	-0.4171	0.03444	ebi-a-GCST90001890	rs62184016	C	T	0.1986	CD28 on CD45RA+ CD4+ T cell || id:ebi-a-GCST90001890	TRUE	reported	igd	0.1986	0.0553782155793528	171.067019335849
1284	2.25476e-26	6	90976768	2920	0.3653	0.03405	ebi-a-GCST90001890	rs72928038	A	G	0.199	CD28 on CD45RA+ CD4+ T cell || id:ebi-a-GCST90001890	TRUE	reported	igd	0.199	0.04254170900382	129.652338948352
1285	1.59001e-09	2	203112661	2920	0.1766	0.02916	ebi-a-GCST90001891	rs72923074	T	A	0.3315	CD28 on CD45RA- CD4 not regulatory T cell || id:ebi-a-GCST90001891	TRUE	reported	igd	0.3315	0.01382280999918	40.9003168868403
1286	4.69699e-08	2	39003961	2920	0.1962	0.03583	ebi-a-GCST90001891	rs59639671	T	C	0.1779	CD28 on CD45RA- CD4 not regulatory T cell || id:ebi-a-GCST90001891	TRUE	reported	igd	0.1779	0.0112597461123192	33.230101663768
1287	5.57442e-45	2	204596729	2920	-0.4805	0.03356	ebi-a-GCST90001891	rs13390252	G	A	0.199	CD28 on CD45RA- CD4 not regulatory T cell || id:ebi-a-GCST90001891	TRUE	reported	igd	0.199	0.0736041619395	231.841439388499
1288	1.67417e-26	2	204612058	2920	0.3005	0.02793	ebi-a-GCST90001892	rs7426056	G	A	0.5717	CD28 on CD39+ CD4+ T cell || id:ebi-a-GCST90001892	TRUE	reported	igd	0.4283	0.044221677695555	135.009
1289	4.43711e-15	10	95633120	2920	0.5196	0.06591	ebi-a-GCST90001892	rs12778618	C	T	0.0457	CD28 on CD39+ CD4+ T cell || id:ebi-a-GCST90001892	TRUE	reported	igd	0.0457	0.0235488337873632	70.3726918142284
1290	4.61095e-08	10	97062753	2920	0.168	0.03066	ebi-a-GCST90001892	rs7084635	G	A	0.7288	CD28 on CD39+ CD4+ T cell || id:ebi-a-GCST90001892	TRUE	reported	igd	0.2712	0.01115697881088	32.9233897317675
1291	5.02921e-95	10	97519645	2920	0.5445	0.02537	ebi-a-GCST90001892	rs1539433	T	C	0.4719	CD28 on CD39+ CD4+ T cell || id:ebi-a-GCST90001892	TRUE	reported	igd	0.4719	0.147771917459595	505.966024801412
1292	3.44826e-11	10	96773382	2920	0.6927	0.1041	ebi-a-GCST90001892	rs117458836	A	G	0.0187	CD28 on CD39+ CD4+ T cell || id:ebi-a-GCST90001892	TRUE	reported	igd	0.0187	0.0176101792396398	52.3076501154056
1293	7.66196e-09	10	97741071	2920	-0.1597	0.02758	ebi-a-GCST90001892	rs10882701	C	A	0.5156	CD28 on CD39+ CD4+ T cell || id:ebi-a-GCST90001892	TRUE	reported	igd	0.4844	0.0127396316493152	37.6539425104291
1294	9.68947e-44	2	204631712	2920	-0.4779	0.03389	ebi-a-GCST90001893	rs56216383	G	A	0.1976	CD28 on CD28+ CD45RA- CD8+ T cell || id:ebi-a-GCST90001893	TRUE	reported	igd	0.1976	0.0724239015447168	227.833538465924
1295	2.24388e-42	2	204631016	2920	0.3858	0.02783	ebi-a-GCST90001894	rs1973872	G	T	0.601	CD28 on CD28+ CD4+ T cell || id:ebi-a-GCST90001894	TRUE	reported	igd	0.399	0.07138415286072	224.311224807624
1296	1.83992e-13	6	90976768	2920	0.2512	0.03397	ebi-a-GCST90001894	rs72928038	A	G	0.199	CD28 on CD28+ CD4+ T cell || id:ebi-a-GCST90001894	TRUE	reported	igd	0.199	0.02011661286912	59.9053694786763
1297	5.63638e-15	2	204596768	2920	0.4819	0.06136	ebi-a-GCST90001896	rs78307830	C	G	0.0567	CD28 on CD28+ CD45RA+ CD8+ T cell || id:ebi-a-GCST90001896	TRUE	reported	igd	0.0567	0.0248414385317742	74.3338780993505
1298	1.521e-08	2	204650926	2920	-0.2395	0.0422	ebi-a-GCST90001896	rs17187559	T	A	0.1279	CD28 on CD28+ CD45RA+ CD8+ T cell || id:ebi-a-GCST90001896	TRUE	reported	igd	0.1279	0.012796106975595	37.8230276629016
1299	5.13334e-67	6	90976768	2920	0.5885	0.03315	ebi-a-GCST90001896	rs72928038	A	G	0.199	CD28 on CD28+ CD45RA+ CD8+ T cell || id:ebi-a-GCST90001896	TRUE	reported	igd	0.199	0.1104100286355	362.16287720085
1300	7.57007e-13	2	204589281	2914	0.1976	0.02744	ebi-a-GCST90001897	rs3116493	T	G	0.5635	CD28 on CD39+ CD8+ T cell || id:ebi-a-GCST90001897	TRUE	reported	igd	0.4365	0.01920799546848	57.0290974495971
1301	2.09315e-18	10	97608114	2914	0.2341	0.02657	ebi-a-GCST90001897	rs7088961	G	C	0.4732	CD28 on CD39+ CD8+ T cell || id:ebi-a-GCST90001897	TRUE	reported	igd	0.4732	0.0273226818594912	81.7986068873716
1302	3.15065e-38	2	204631016	2920	0.3661	0.02791	ebi-a-GCST90001898	rs1973872	G	T	0.601	CD28 on CD4+ T cell || id:ebi-a-GCST90001898	TRUE	reported	igd	0.399	0.06428014105758	200.454708547081
1303	9.00326e-12	6	90976768	2920	0.233	0.03402	ebi-a-GCST90001898	rs72928038	A	G	0.199	CD28 on CD4+ T cell || id:ebi-a-GCST90001898	TRUE	reported	igd	0.199	0.0173072	51.3919331782712
1304	1.67803e-27	2	204627500	2920	-0.3545	0.0323	ebi-a-GCST90001899	rs56209416	C	T	0.1976	CD28 on CD4 regulatory T cell || id:ebi-a-GCST90001899	TRUE	reported	igd	0.1976	0.03985110195872	121.111960606078
1305	9.6781e-10	6	90958231	2920	0.1596	0.02601	ebi-a-GCST90001899	rs11755527	G	C	0.5224	CD28 on CD4 regulatory T cell || id:ebi-a-GCST90001899	TRUE	reported	igd	0.4776	0.0127105181779968	37.5667853514937
1306	7.37734e-52	2	204623481	2919	-0.5184	0.03354	ebi-a-GCST90001900	rs62184016	C	T	0.1987	CD28 on resting CD4 regulatory T cell || id:ebi-a-GCST90001900	TRUE	reported	igd	0.1987	0.0855761987100672	272.986957781645
1307	3.44398e-09	6	90946479	2650	0.1619	0.0273	ebi-a-GCST90001901	rs4707609	C	T	0.4387	CD28 on CD39+ resting CD4 regulatory T cell || id:ebi-a-GCST90001901	TRUE	reported	igd	0.4387	0.0129088147904382	34.6295682478649
1308	9.29394e-12	10	97551952	2650	0.4455	0.06505	ebi-a-GCST90001901	rs117653391	A	G	0.0449	CD28 on CD39+ resting CD4 regulatory T cell || id:ebi-a-GCST90001901	TRUE	reported	igd	0.0449	0.017022392432595	45.8558718067447
1309	1.13006e-27	2	204609402	2920	-0.3589	0.03258	ebi-a-GCST90001902	rs62183989	T	C	0.1983	CD28 on activated CD4 regulatory T cell || id:ebi-a-GCST90001902	TRUE	reported	igd	0.1983	0.0409554318943662	124.611466705682
1310	3.13401e-60	1	161526397	2871	0.5196	0.031	ebi-a-GCST90001903	rs71632979	G	A	0.2454	CD86 on myeloid Dendritic Cell || id:ebi-a-GCST90001903	TRUE	reported	igd	0.2454	0.0999907071343488	318.744863016953
1311	3.96004e-10	1	92925654	2850	-0.4543	0.07237	ebi-a-GCST90001905	rs150649461	C	G	0.0428	CD86 on monocyte || id:ebi-a-GCST90001905	TRUE	reported	igd	0.0428	0.0169107133609568	48.9901703808194
1312	2.10698e-09	7	92408370	2848	0.2079	0.0346	ebi-a-GCST90001906	rs445	T	C	0.1973	CD86 on granulocyte || id:ebi-a-GCST90001906	TRUE	reported	igd	0.1973	0.0136905004088622	39.503993604212
1313	7.25103e-10	8	6828813	2848	-0.5258	0.08507	ebi-a-GCST90001906	rs12675298	A	G	0.0277	CD86 on granulocyte || id:ebi-a-GCST90001906	TRUE	reported	igd	0.0277	0.0148919378141688	43.0231531402586
1314	4.35702e-08	13	106399307	2910	0.2565	0.04671	ebi-a-GCST90001907	rs61968809	A	G	0.0979	CCR7 on naive CD4+ T cell || id:ebi-a-GCST90001907	TRUE	reported	igd	0.0979	0.011620962752355	34.1910931032637
1315	1.64702e-21	16	423423	2910	-0.2745	0.02859	ebi-a-GCST90001907	rs5020353	G	A	0.3258	CCR7 on naive CD4+ T cell || id:ebi-a-GCST90001907	TRUE	reported	igd	0.3258	0.03310202187918	99.5561908317767
1316	3.72392e-23	17	38715186	2910	0.683	0.06832	ebi-a-GCST90001907	rs2228015	C	T	0.0407	CCR7 on naive CD4+ T cell || id:ebi-a-GCST90001907	TRUE	reported	igd	0.0407	0.03642673587278	109.933465219162
1317	2.09498e-08	17	38723925	2910	0.5993	0.1066	ebi-a-GCST90001907	rs75983909	T	C	0.017	CCR7 on naive CD4+ T cell || id:ebi-a-GCST90001907	TRUE	reported	igd	0.017	0.01200386189678	35.3313429573237
1318	3.00608e-13	16	423423	2910	-0.209	0.02852	ebi-a-GCST90001908	rs5020353	G	A	0.3258	CCR7 on naive CD8+ T cell || id:ebi-a-GCST90001908	TRUE	reported	igd	0.3258	0.01918944419832	56.894681035629
1319	2.61e-08	17	38715186	2910	0.3833	0.06868	ebi-a-GCST90001908	rs2228015	C	T	0.0407	CCR7 on naive CD8+ T cell || id:ebi-a-GCST90001908	TRUE	reported	igd	0.0407	0.0114724583018078	33.7490938131523
1320	3.67502e-09	11	5403108	3112	-0.2989	0.05053	ebi-a-GCST90001909	rs12364299	T	A	0.0782	CD45 on CD14+ monocyte || id:ebi-a-GCST90001909	TRUE	reported	igd	0.0782	0.0128802793619192	40.5803551262001
1321	3.743e-08	6	31029258	3112	-0.1602	0.02905	ebi-a-GCST90001910	rs2517515	T	C	0.4243	CD45 on B cell || id:ebi-a-GCST90001910	TRUE	reported	igd	0.4243	0.0125378849508408	39.4879171594079
1322	4.142e-09	22	39838018	3112	-0.1537	0.02608	ebi-a-GCST90001910	rs5750829	G	A	0.5967	CD45 on B cell || id:ebi-a-GCST90001910	TRUE	reported	igd	0.4033	0.0113700399468318	35.767502163039
1323	6.88177e-12	1	25076059	3113	0.5102	0.07408	ebi-a-GCST90001911	rs183053322	T	C	0.0357	CD45 on Natural Killer || id:ebi-a-GCST90001911	TRUE	reported	igd	0.0357	0.0179221986641208	56.7734653692786
1324	1.393e-08	1	226420536	3113	0.159	0.02795	ebi-a-GCST90001911	rs2377027	G	C	0.6002	CD45 on Natural Killer || id:ebi-a-GCST90001911	TRUE	reported	igd	0.3998	0.01213285549752	38.2088964724041
1325	1.34215e-15	2	232290157	3113	0.2237	0.02785	ebi-a-GCST90001911	rs6721978	C	T	0.3466	CD45 on Natural Killer || id:ebi-a-GCST90001911	TRUE	reported	igd	0.3466	0.0226657269385272	72.1483718000371
1326	6.37001e-09	1	161185058	3112	0.173	0.02971	ebi-a-GCST90001913	rs2070901	T	G	0.2834	CD45 on granulocyte || id:ebi-a-GCST90001913	TRUE	reported	igd	0.2834	0.01215622840952	38.2711026185221
1327	1.43301e-09	6	32427099	3113	-0.204	0.03361	ebi-a-GCST90001916	rs1547422	G	C	0.7726	CD45 on CD4+ T cell || id:ebi-a-GCST90001916	TRUE	reported	igd	0.2274	0.01462296682368	46.1671504985527
1328	4.05397e-08	2	38892207	3113	0.1424	0.02589	ebi-a-GCST90001917	rs7559619	G	A	0.345	CD45 on CD8+ T cell || id:ebi-a-GCST90001917	TRUE	reported	igd	0.345	0.00916453	28.7745696403675
1329	4.55407e-20	16	10974423	3060	0.2877	0.03115	ebi-a-GCST90001918	rs12924236	C	G	0.2263	CD45 on HLA DR+ T cell || id:ebi-a-GCST90001918	TRUE	reported	igd	0.2263	0.0289845705652398	91.2805441620003
1330	3.88204e-08	1	198636736	3113	0.209	0.03794	ebi-a-GCST90001919	rs12145132	G	A	0.1462	CD45 on Natural Killer T || id:ebi-a-GCST90001919	TRUE	reported	igd	0.1462	0.01090501057272	34.2995245698049
1331	1.00201e-08	6	33100189	3060	-0.182	0.03168	ebi-a-GCST90001920	rs2092305	G	A	0.265	CD45 on HLA DR+ CD4+ T cell || id:ebi-a-GCST90001920	TRUE	reported	igd	0.265	0.0129035	39.9745730156723
1332	6.18102e-10	16	10973612	3060	-0.1919	0.03092	ebi-a-GCST90001920	rs72770017	A	G	0.7709	CD45 on HLA DR+ CD4+ T cell || id:ebi-a-GCST90001920	TRUE	reported	igd	0.2291	0.0130077769115918	40.3020215004112
1333	5.29798e-09	5	35886731	2920	-0.2507	0.04281	ebi-a-GCST90001923	rs16899999	G	C	0.1101	CD127 on CD45RA- CD4 not regulatory T cell || id:ebi-a-GCST90001923	TRUE	reported	igd	0.1101	0.0123159293614302	36.3860093981452
1334	8.93799e-09	1	173848808	2920	0.1855	0.03217	ebi-a-GCST90001924	rs28680958	A	G	0.2366	CD127 on CD28+ CD4+ T cell || id:ebi-a-GCST90001924	TRUE	reported	igd	0.2366	0.01243038899102	36.7284236690294
1335	4.66659e-11	5	35886731	2920	-0.2835	0.04291	ebi-a-GCST90001924	rs16899999	G	C	0.1101	CD127 on CD28+ CD4+ T cell || id:ebi-a-GCST90001924	TRUE	reported	igd	0.1101	0.015749423013555	46.6921914277795
1336	2.19599e-10	16	423619	2920	-0.182	0.02858	ebi-a-GCST90001924	rs1573734	T	C	0.3265	CD127 on CD28+ CD4+ T cell || id:ebi-a-GCST90001924	TRUE	reported	igd	0.3265	0.0145678	43.1372136658011
1337	4.01976e-20	7	92408370	2920	0.3156	0.03411	ebi-a-GCST90001926	rs445	T	C	0.1974	CD127 on granulocyte || id:ebi-a-GCST90001926	TRUE	reported	igd	0.1974	0.0315609660793728	95.0962278407686
1338	4.90298e-08	8	6891971	2920	0.1825	0.03337	ebi-a-GCST90001926	rs4433170	G	C	0.2303	CD127 on granulocyte || id:ebi-a-GCST90001926	TRUE	reported	igd	0.2303	0.011807858979875	34.8670375658994
1339	2.05779e-11	17	55927801	2920	-0.6814	0.1013	ebi-a-GCST90001926	rs77771777	T	C	0.0188	CD127 on granulocyte || id:ebi-a-GCST90001926	TRUE	reported	igd	0.0188	0.0171296954989952	50.8556
1340	3.16665e-20	17	56385573	2920	-0.7524	0.08106	ebi-a-GCST90001926	rs138284624	T	C	0.0277	CD127 on granulocyte || id:ebi-a-GCST90001926	TRUE	reported	igd	0.0277	0.0304935245268192	91.7787625150523
1341	9.40394e-09	17	55643849	2920	-0.659	0.1144	ebi-a-GCST90001926	rs139132726	T	C	0.014	CD127 on granulocyte || id:ebi-a-GCST90001926	TRUE	reported	igd	0.014	0.0119896	35.4102962412041
1342	5.07809e-12	17	58777014	2920	-0.8103	0.1169	ebi-a-GCST90001926	rs142587417	A	G	0.0144	CD127 on granulocyte || id:ebi-a-GCST90001926	TRUE	reported	igd	0.0144	0.0186373800087552	55.4166969045885
1343	1.63399e-09	7	31163003	2920	0.1834	0.03032	ebi-a-GCST90001927	rs7801342	C	T	0.2342	CD127 on CD8+ T cell || id:ebi-a-GCST90001927	TRUE	reported	igd	0.2342	0.0120650995896032	35.6359114227438
1344	2.99778e-14	5	35840724	2920	-0.3173	0.04155	ebi-a-GCST90001929	rs66570838	A	T	0.1051	CD127 on CD28+ CD45RA+ CD8+ T cell || id:ebi-a-GCST90001929	TRUE	reported	igd	0.1051	0.0189385778697342	56.3295722136209
1345	8.76294e-09	16	423808	2920	-0.1647	0.02855	ebi-a-GCST90001929	rs117618257	A	C	0.3072	CD127 on CD28+ CD45RA+ CD8+ T cell || id:ebi-a-GCST90001929	TRUE	reported	igd	0.3072	0.0115463916453888	34.0859404391564
1346	7.51692e-09	16	88618795	2920	-0.1626	0.02805	ebi-a-GCST90001930	rs8062396	A	T	0.4771	CD127 on CD28- CD8+ T cell || id:ebi-a-GCST90001930	TRUE	reported	igd	0.4771	0.0131916504997368	39.0078136020288
1347	8.07607e-12	5	35872190	2920	-0.2975	0.04334	ebi-a-GCST90001932	rs11567754	A	T	0.105	CD127 on CD45RA+ CD4+ T cell || id:ebi-a-GCST90001932	TRUE	reported	igd	0.105	0.0166347496875	49.3613126686138
1348	5.8776e-12	6	32415080	2920	-0.2373	0.03434	ebi-a-GCST90001932	rs3129891	A	G	0.2223	CD127 on CD45RA+ CD4+ T cell || id:ebi-a-GCST90001932	TRUE	reported	igd	0.2223	0.0194704968375918	57.9430905330775
1349	2.23409e-13	6	32594275	2920	0.2608	0.0354	ebi-a-GCST90001932	rs9271772	A	G	0.7752	CD127 on CD45RA+ CD4+ T cell || id:ebi-a-GCST90001932	TRUE	reported	igd	0.2248	0.0237058340978688	70.8532595128869
1350	4.01976e-13	16	423696	2920	-0.2069	0.02839	ebi-a-GCST90001932	rs1573735	T	C	0.3262	CD127 on CD45RA+ CD4+ T cell || id:ebi-a-GCST90001932	TRUE	reported	igd	0.3262	0.0188176739939832	55.9630674738695
1351	8.29908e-09	7	35264731	3435	0.4995	0.08646	ebi-a-GCST90001933	rs181516190	A	T	0.0223	CD25 on CD45RA- CD4 not regulatory T cell || id:ebi-a-GCST90001933	TRUE	reported	igd	0.0223	0.010879563191355	37.760356621918
1352	6.69576e-28	10	6094697	3435	0.6113	0.05534	ebi-a-GCST90001933	rs61839660	T	C	0.0544	CD25 on CD45RA- CD4 not regulatory T cell || id:ebi-a-GCST90001933	TRUE	reported	igd	0.0544	0.0384454678674432	137.26032874726
1353	2.56094e-14	10	6115171	3435	0.2281	0.02982	ebi-a-GCST90001934	rs10905719	A	G	0.2083	CD25 on CD45RA+ CD4 not regulatory T cell || id:ebi-a-GCST90001934	TRUE	reported	igd	0.2083	0.0171605214759342	59.9406836153454
1354	4.31221e-12	10	6075831	3434	0.182	0.02618	ebi-a-GCST90001935	rs7078614	T	G	0.3414	CD25 on CD39+ CD4 regulatory T cell || id:ebi-a-GCST90001935	TRUE	reported	igd	0.3414	0.01489560045792	51.8947035414166
1355	1.67109e-21	10	97566052	3434	-0.238	0.02482	ebi-a-GCST90001935	rs6584030	C	G	0.4677	CD25 on CD39+ CD4 regulatory T cell || id:ebi-a-GCST90001935	TRUE	reported	igd	0.4677	0.02820380776248	99.6047000533762
1356	1.09199e-10	10	6054765	3434	0.3212	0.04962	ebi-a-GCST90001937	rs12722600	T	C	0.0705	CD25 on resting CD4 regulatory T cell || id:ebi-a-GCST90001937	TRUE	reported	igd	0.0705	0.01352133522168	47.0412834435034
1357	2.72603e-08	1	119421209	3118	-0.186	0.03337	ebi-a-GCST90001938	rs6681289	A	G	0.1884	CD25 on CD39+ resting CD4 regulatory T cell || id:ebi-a-GCST90001938	TRUE	reported	igd	0.1884	0.01057983320448	33.319272611888
1358	9.58959e-11	10	6075831	3435	0.1714	0.0264	ebi-a-GCST90001940	rs7078614	T	G	0.3413	CD25 on CD39+ activated CD4 regulatory T cell || id:ebi-a-GCST90001940	TRUE	reported	igd	0.3413	0.0132091716132152	45.954101764709
1359	1.21703e-20	10	97566052	3435	-0.2344	0.02501	ebi-a-GCST90001940	rs6584030	C	G	0.4677	CD25 on CD39+ activated CD4 regulatory T cell || id:ebi-a-GCST90001940	TRUE	reported	igd	0.4677	0.0273570362838912	96.5582531988691
1360	6.03698e-10	10	6074451	3435	0.161	0.02594	ebi-a-GCST90001941	rs4747846	C	G	0.3854	CD25 on secreting CD4 regulatory T cell || id:ebi-a-GCST90001941	TRUE	reported	igd	0.3854	0.01227965071928	42.6801381079039
1361	2.63603e-08	10	6074451	3435	0.1439	0.0258	ebi-a-GCST90001942	rs4747846	C	G	0.3854	CD25 on CD39+ secreting CD4 regulatory T cell || id:ebi-a-GCST90001942	TRUE	reported	igd	0.3854	0.0098097027958328	34.0103410356385
1362	4.47713e-23	4	84160279	2872	-0.3048	0.03055	ebi-a-GCST90001944	rs7658518	A	G	0.294	CD123 on plasmacytoid Dendritic Cell || id:ebi-a-GCST90001944	TRUE	reported	igd	0.294	0.03856665318912	115.126331970829
1363	4.67951e-11	7	50309890	2872	-0.2192	0.03318	ebi-a-GCST90001944	rs62447171	A	G	0.2429	CD123 on plasmacytoid Dendritic Cell || id:ebi-a-GCST90001944	TRUE	reported	igd	0.2429	0.0176722503921152	51.6318088800975
1364	1.43814e-22	4	84160279	2872	-0.3012	0.03056	ebi-a-GCST90001945	rs7658518	A	G	0.294	CD123 on CD62L+ plasmacytoid Dendritic Cell || id:ebi-a-GCST90001945	TRUE	reported	igd	0.294	0.03766100994432	112.317072941152
1365	5.49288e-11	7	50309890	2872	-0.2184	0.03318	ebi-a-GCST90001945	rs62447171	A	G	0.2429	CD123 on CD62L+ plasmacytoid Dendritic Cell || id:ebi-a-GCST90001945	TRUE	reported	igd	0.2429	0.0175434912551808	51.2489046122719
1366	1.04954e-190	19	51727962	1634	-1.143	0.03378	ebi-a-GCST90001946	rs3865444	A	C	0.2121	CD33 on CD14+ monocyte || id:ebi-a-GCST90001946	TRUE	reported	igd	0.2121	0.43665076508382	1264.95964572105
1367	6.12802e-09	19	52254351	1634	-0.2111	0.03612	ebi-a-GCST90001946	rs4801891	C	T	0.563	CD33 on CD14+ monocyte || id:ebi-a-GCST90001946	TRUE	reported	igd	0.437	0.02192786223902	36.5885805274069
1368	6.32412e-15	19	51591138	1634	0.2828	0.03593	ebi-a-GCST90001946	rs78949787	T	C	0.5535	CD33 on CD14+ monocyte || id:ebi-a-GCST90001946	TRUE	reported	igd	0.4465	0.03953009830392	67.1682895196139
1369	3.7949e-12	19	52897142	1634	-0.4764	0.06809	ebi-a-GCST90001946	rs11882720	G	T	0.0731	CD33 on CD14+ monocyte || id:ebi-a-GCST90001946	TRUE	reported	igd	0.0731	0.0307555685899488	51.7857893346633
1370	7.97444e-23	19	51574038	1634	-0.4007	0.04013	ebi-a-GCST90001946	rs7351079	G	A	0.2708	CD33 on CD14+ monocyte || id:ebi-a-GCST90001946	TRUE	reported	igd	0.2708	0.0634109121612128	110.493075342035
1371	1.39101e-09	19	51868443	1634	0.4387	0.07202	ebi-a-GCST90001946	rs58483275	T	C	0.0704	CD33 on CD14+ monocyte || id:ebi-a-GCST90001946	TRUE	reported	igd	0.0704	0.0251903405422592	42.1729876864738
1372	3.28799e-10	19	52097261	1577	-0.4272	0.06754	ebi-a-GCST90001947	rs58301181	G	C	0.0843	CD33 on CD33+ HLA DR+ CD14dim || id:ebi-a-GCST90001947	TRUE	reported	igd	0.0843	0.0281756064480768	45.6631675950517
1373	2.42996e-14	19	51574038	1577	-0.326	0.04234	ebi-a-GCST90001947	rs7351079	G	A	0.2613	CD33 on CD33+ HLA DR+ CD14dim || id:ebi-a-GCST90001947	TRUE	reported	igd	0.2613	0.04102727803512	67.382482760214
1374	1.35114e-14	19	51588018	1577	0.288	0.03704	ebi-a-GCST90001947	rs62114147	T	C	0.5568	CD33 on CD33+ HLA DR+ CD14dim || id:ebi-a-GCST90001947	TRUE	reported	igd	0.4432	0.04093680549888	67.2275497906835
1375	7.8343e-184	19	51727962	1577	-1.214	0.03655	ebi-a-GCST90001947	rs3865444	A	C	0.1934	CD33 on CD33+ HLA DR+ CD14dim || id:ebi-a-GCST90001947	TRUE	reported	igd	0.1934	0.45981385857248	1340.66161959993
1376	3.92464e-11	1	161479745	1633	-0.2575	0.0387	ebi-a-GCST90001948	rs1801274	G	A	0.3298	CD33 on CD33dim HLA DR+ CD11b+ || id:ebi-a-GCST90001948	TRUE	reported	igd	0.3298	0.0293116007955	49.2508419145006
1377	4.03738e-16	19	51588018	1633	0.2936	0.03571	ebi-a-GCST90001948	rs62114147	T	C	0.5508	CD33 on CD33dim HLA DR+ CD11b+ || id:ebi-a-GCST90001948	TRUE	reported	igd	0.4492	0.0426555727091712	72.6710649849779
1378	8.18465e-22	19	51574038	1633	-0.3895	0.04	ebi-a-GCST90001948	rs7351079	G	A	0.271	CD33 on CD33dim HLA DR+ CD11b+ || id:ebi-a-GCST90001948	TRUE	reported	igd	0.271	0.0599434505595	104.002007028975
1379	6.18159e-12	19	51868443	1633	0.4941	0.07133	ebi-a-GCST90001948	rs58483275	T	C	0.0704	CD33 on CD33dim HLA DR+ CD11b+ || id:ebi-a-GCST90001948	TRUE	reported	igd	0.0704	0.0319542388881408	53.8377
1380	7.66196e-10	19	52254351	1633	-0.2225	0.03595	ebi-a-GCST90001948	rs4801891	C	T	0.5628	CD33 on CD33dim HLA DR+ CD11b+ || id:ebi-a-GCST90001948	TRUE	reported	igd	0.4372	0.0243626	40.7276924977924
1381	2.38232e-191	19	51727962	1633	-1.139	0.03358	ebi-a-GCST90001948	rs3865444	A	C	0.2122	CD33 on CD33dim HLA DR+ CD11b+ || id:ebi-a-GCST90001948	TRUE	reported	igd	0.2122	0.43374931292472	1249.3497059301
1382	7.42506e-11	19	52897142	1633	-0.4484	0.06841	ebi-a-GCST90001948	rs11882720	G	T	0.0726	CD33 on CD33dim HLA DR+ CD11b+ || id:ebi-a-GCST90001948	TRUE	reported	igd	0.0726	0.0270747787145088	45.3878295240596
1383	1.83781e-11	1	161479745	1634	-0.261	0.03857	ebi-a-GCST90001949	rs1801274	G	A	0.3299	CD33 on CD33dim HLA DR+ CD11b- || id:ebi-a-GCST90001949	TRUE	reported	igd	0.3299	0.03011847260958	50.6797437735384
1384	2.9067e-21	19	51574038	1634	-0.3832	0.03992	ebi-a-GCST90001949	rs7351079	G	A	0.2708	CD33 on CD33dim HLA DR+ CD11b- || id:ebi-a-GCST90001949	TRUE	reported	igd	0.2708	0.0579930989385728	100.471384403987
1385	1.23908e-16	19	51588018	1634	0.2978	0.03559	ebi-a-GCST90001949	rs62114147	T	C	0.5511	CD33 on CD33dim HLA DR+ CD11b- || id:ebi-a-GCST90001949	TRUE	reported	igd	0.4489	0.0438792705178872	74.8974133465136
1386	2.39883e-183	19	51727962	1634	-1.119	0.03392	ebi-a-GCST90001949	rs3865444	A	C	0.2121	CD33 on CD33dim HLA DR+ CD11b- || id:ebi-a-GCST90001949	TRUE	reported	igd	0.2121	0.41850623993598	1174.56494030189
1387	1.126e-08	19	52254351	1634	-0.2061	0.0359	ebi-a-GCST90001949	rs4801891	C	T	0.563	CD33 on CD33dim HLA DR+ CD11b- || id:ebi-a-GCST90001949	TRUE	reported	igd	0.437	0.02090142090702	34.8393100027339
1388	7.88497e-09	19	48582916	1634	-0.6094	0.105	ebi-a-GCST90001949	rs73051934	G	A	0.0278	CD33 on CD33dim HLA DR+ CD11b- || id:ebi-a-GCST90001949	TRUE	reported	igd	0.0278	0.0200740641693152	33.4319886089666
1389	1.80901e-10	19	52097261	1634	-0.4079	0.06357	ebi-a-GCST90001949	rs58301181	G	C	0.0872	CD33 on CD33dim HLA DR+ CD11b- || id:ebi-a-GCST90001949	TRUE	reported	igd	0.0872	0.0264868018550912	44.4025419582185
1390	3.21803e-08	19	51591138	1244	0.2277	0.04091	ebi-a-GCST90001950	rs78949787	T	C	0.5691	CD33 on Granulocytic Myeloid-Derived Suppressor Cells || id:ebi-a-GCST90001950	TRUE	reported	igd	0.4309	0.0254285230824702	32.4062692336527
1391	1.01601e-58	19	51731176	1244	-0.8358	0.04903	ebi-a-GCST90001950	rs7245846	A	G	0.1853	CD33 on Granulocytic Myeloid-Derived Suppressor Cells || id:ebi-a-GCST90001950	TRUE	reported	igd	0.1853	0.210915193100825	331.975305494249
1392	5.377e-09	19	51574038	1244	-0.2821	0.048	ebi-a-GCST90001950	rs7351079	G	A	0.2544	CD33 on Granulocytic Myeloid-Derived Suppressor Cells || id:ebi-a-GCST90001950	TRUE	reported	igd	0.2544	0.0301897262005248	38.6628611327793
1393	1.736e-10	19	52161035	1464	0.2704	0.04205	ebi-a-GCST90001951	rs12459503	C	T	0.7148	CD33 on CD66b++ myeloid cell || id:ebi-a-GCST90001951	TRUE	reported	igd	0.2852	0.0298110611382272	44.922972874975
1394	2.61879e-12	19	51591138	1464	0.2681	0.03799	ebi-a-GCST90001951	rs78949787	T	C	0.5574	CD33 on CD66b++ myeloid cell || id:ebi-a-GCST90001951	TRUE	reported	igd	0.4426	0.0354651660513528	53.7565580237389
1395	1.04304e-12	19	51574038	1464	-0.3103	0.04316	ebi-a-GCST90001951	rs7351079	G	A	0.2702	CD33 on CD66b++ myeloid cell || id:ebi-a-GCST90001951	TRUE	reported	igd	0.2702	0.0379736856156728	57.7089498904648
1396	2.38781e-108	19	51727962	1464	-0.9497	0.0394	ebi-a-GCST90001951	rs3865444	A	C	0.2094	CD33 on CD66b++ myeloid cell || id:ebi-a-GCST90001951	TRUE	reported	igd	0.2094	0.298632011129695	622.497757525043
1397	1.71396e-153	19	51727962	1569	-1.151	0.03884	ebi-a-GCST90001952	rs3865444	A	C	0.1896	CD33 on Monocytic Myeloid-Derived Suppressor Cells || id:ebi-a-GCST90001952	TRUE	reported	igd	0.1896	0.40711622256768	1076.0137906394
1398	1.93999e-08	19	52097261	1569	-0.3795	0.06721	ebi-a-GCST90001952	rs58301181	G	C	0.0848	CD33 on Monocytic Myeloid-Derived Suppressor Cells || id:ebi-a-GCST90001952	TRUE	reported	igd	0.0848	0.02235452364288	35.8305125892049
1399	2.56271e-12	19	51588018	1569	0.2625	0.03721	ebi-a-GCST90001952	rs62114147	T	C	0.5586	CD33 on Monocytic Myeloid-Derived Suppressor Cells || id:ebi-a-GCST90001952	TRUE	reported	igd	0.4414	0.0339798823875	55.1194273601777
1400	9.03441e-18	19	51574038	1569	-0.3677	0.04232	ebi-a-GCST90001952	rs7351079	G	A	0.2604	CD33 on Monocytic Myeloid-Derived Suppressor Cells || id:ebi-a-GCST90001952	TRUE	reported	igd	0.2604	0.0520781007903072	86.0897759683037
1401	2.25699e-10	1	247719769	1558	0.5006	0.0784	ebi-a-GCST90001953	rs56043070	A	G	0.0565	CD33 on CD33dim HLA DR- || id:ebi-a-GCST90001953	TRUE	reported	igd	0.0565	0.02671788268158	42.7142600411484
1402	4.21794e-11	19	53262327	1558	-0.2604	0.0392	ebi-a-GCST90001953	rs11669394	A	G	0.3039	CD33 on CD33dim HLA DR- || id:ebi-a-GCST90001953	TRUE	reported	igd	0.3039	0.0286889259349728	45.9584678346096
1403	2.60016e-145	19	51727962	1558	-1.138	0.03974	ebi-a-GCST90001953	rs3865444	A	C	0.1845	CD33 on CD33dim HLA DR- || id:ebi-a-GCST90001953	TRUE	reported	igd	0.1845	0.389704	993.582468254486
1404	4.11908e-12	19	51742145	1558	-0.4918	0.07038	ebi-a-GCST90001953	rs75773078	A	G	0.0709	CD33 on CD33dim HLA DR- || id:ebi-a-GCST90001953	TRUE	reported	igd	0.0709	0.0318651333105912	51.214091277209
1405	1.22208e-13	19	51544665	1558	0.3426	0.04579	ebi-a-GCST90001953	rs138712525	A	G	0.199	CD33 on CD33dim HLA DR- || id:ebi-a-GCST90001953	TRUE	reported	igd	0.199	0.03741883873848	60.4870689561068
1406	1.15398e-17	19	51574038	1558	-0.3645	0.04209	ebi-a-GCST90001953	rs7351079	G	A	0.258	CD33 on CD33dim HLA DR- || id:ebi-a-GCST90001953	TRUE	reported	igd	0.258	0.0508685	83.3934351823077
1407	6.29593e-10	1	247719769	1555	0.4881	0.07845	ebi-a-GCST90001954	rs56043070	A	G	0.0566	CD33 on basophil || id:ebi-a-GCST90001954	TRUE	reported	igd	0.0566	0.0254425076677368	40.5437490541851
1408	1.26386e-13	19	51538952	1555	0.3421	0.04576	ebi-a-GCST90001954	rs79377141	A	G	0.2006	CD33 on basophil || id:ebi-a-GCST90001954	TRUE	reported	igd	0.2006	0.0375345502718648	60.5644146381269
1409	4.52898e-12	19	51742145	1555	-0.4918	0.07051	ebi-a-GCST90001954	rs75773078	A	G	0.0707	CD33 on basophil || id:ebi-a-GCST90001954	TRUE	reported	igd	0.0707	0.0317820857750648	50.977758708572
1410	1.39991e-17	19	51574038	1555	-0.3642	0.04217	ebi-a-GCST90001954	rs7351079	G	A	0.2579	CD33 on basophil || id:ebi-a-GCST90001954	TRUE	reported	igd	0.2579	0.0507719276264952	83.0662365544973
1411	1.32892e-12	19	51868443	1555	0.5176	0.07238	ebi-a-GCST90001954	rs58483275	T	C	0.0733	CD33 on basophil || id:ebi-a-GCST90001954	TRUE	reported	igd	0.0733	0.0363966714751872	58.6590240275516
1412	1.81134e-150	19	51731176	1555	-1.131	0.03861	ebi-a-GCST90001954	rs7245846	A	G	0.1939	CD33 on basophil || id:ebi-a-GCST90001954	TRUE	reported	igd	0.1939	0.39987286631838	1034.78500894095
1413	2.03798e-15	19	51897760	1555	-0.5454	0.06799	ebi-a-GCST90001954	rs111695695	A	C	0.0772	CD33 on basophil || id:ebi-a-GCST90001954	TRUE	reported	igd	0.0772	0.0423823612643712	68.7328682985333
1414	6.08135e-143	19	51731176	1554	-1.115	0.0393	ebi-a-GCST90001955	rs7245846	A	G	0.1934	CD33 on Immature Myeloid-Derived Suppressor Cells || id:ebi-a-GCST90001955	TRUE	reported	igd	0.1934	0.387877	983.439581483475
1415	1.63795e-13	19	51742145	1554	-0.5252	0.07057	ebi-a-GCST90001955	rs75773078	A	G	0.0705	CD33 on Immature Myeloid-Derived Suppressor Cells || id:ebi-a-GCST90001955	TRUE	reported	igd	0.0705	0.03615080242488	58.2103979591071
1416	3.07326e-13	19	51538952	1554	0.3376	0.0459	ebi-a-GCST90001955	rs79377141	A	G	0.2008	CD33 on Immature Myeloid-Derived Suppressor Cells || id:ebi-a-GCST90001955	TRUE	reported	igd	0.2008	0.0365808721231872	58.929194877316
1417	5.06641e-15	19	51574038	1554	-0.3351	0.0424	ebi-a-GCST90001955	rs7351079	G	A	0.258	CD33 on Immature Myeloid-Derived Suppressor Cells || id:ebi-a-GCST90001955	TRUE	reported	igd	0.258	0.04299346645272	69.7235155618976
1418	1.05609e-13	19	51897760	1554	-0.5128	0.06836	ebi-a-GCST90001955	rs111695695	A	C	0.0772	CD33 on Immature Myeloid-Derived Suppressor Cells || id:ebi-a-GCST90001955	TRUE	reported	igd	0.0772	0.0374671720716288	60.412538012153
1419	5.20955e-12	19	51868443	1554	0.5046	0.07256	ebi-a-GCST90001955	rs58483275	T	C	0.0734	CD33 on Immature Myeloid-Derived Suppressor Cells || id:ebi-a-GCST90001955	TRUE	reported	igd	0.0734	0.0346348127344608	55.6817565756051
1420	2.80543e-187	19	51727962	1579	-1.219	0.03627	ebi-a-GCST90001956	rs3865444	A	C	0.1938	CD33 on CD33+ HLA DR+ || id:ebi-a-GCST90001956	TRUE	reported	igd	0.1938	0.46433772947832	1367.01918295303
1421	1.937e-10	19	52097261	1579	-0.4318	0.06738	ebi-a-GCST90001956	rs58301181	G	C	0.0842	CD33 on CD33+ HLA DR+ || id:ebi-a-GCST90001956	TRUE	reported	igd	0.0842	0.0287546444776928	46.6885880931042
1422	3.03669e-15	19	51588018	1579	0.2943	0.03693	ebi-a-GCST90001956	rs62114147	T	C	0.5567	CD33 on CD33+ HLA DR+ || id:ebi-a-GCST90001956	TRUE	reported	igd	0.4433	0.0427493457440478	70.4264007954782
1423	2.53805e-15	19	51574038	1579	-0.3366	0.04212	ebi-a-GCST90001956	rs7351079	G	A	0.2619	CD33 on CD33+ HLA DR+ || id:ebi-a-GCST90001956	TRUE	reported	igd	0.2619	0.0438035110626168	72.2426172287172
1424	3.26137e-15	19	51588018	1578	0.2943	0.03698	ebi-a-GCST90001957	rs62114147	T	C	0.557	CD33 on CD33+ HLA DR+ CD14- || id:ebi-a-GCST90001957	TRUE	reported	igd	0.443	0.04274343703998	70.3715799729878
1425	1.07498e-15	19	51574038	1578	-0.3413	0.04213	ebi-a-GCST90001957	rs7351079	G	A	0.2617	CD33 on CD33+ HLA DR+ CD14- || id:ebi-a-GCST90001957	TRUE	reported	igd	0.2617	0.0450131248707918	74.2844604924751
1426	6.48634e-11	19	52097261	1578	-0.4433	0.0674	ebi-a-GCST90001957	rs58301181	G	C	0.0843	CD33 on CD33+ HLA DR+ CD14- || id:ebi-a-GCST90001957	TRUE	reported	igd	0.0843	0.0303393482527278	49.3108725822168
1427	9.18333e-189	19	51727962	1578	-1.223	0.0362	ebi-a-GCST90001957	rs3865444	A	C	0.1936	CD33 on CD33+ HLA DR+ CD14- || id:ebi-a-GCST90001957	TRUE	reported	igd	0.1936	0.46702355116032	1380.97868720286
1428	8.59607e-60	12	6894164	3112	-0.4307	0.02585	ebi-a-GCST90001958	rs7296859	G	C	0.4549	CD4 on monocyte || id:ebi-a-GCST90001958	TRUE	reported	igd	0.4549	0.0919966171606302	315.097371636306
1429	2.86682e-18	16	72144174	3112	0.2953	0.03367	ebi-a-GCST90001958	rs9302635	C	T	0.1984	CD4 on monocyte || id:ebi-a-GCST90001958	TRUE	reported	igd	0.1984	0.0277367943124992	88.7223025691648
1430	1.98802e-10	6	31067550	3060	0.1831	0.02869	ebi-a-GCST90001959	rs4371876	A	G	0.4923	CD4 on HLA DR+ CD4+ T cell || id:ebi-a-GCST90001959	TRUE	reported	igd	0.4923	0.0167588295331662	52.1220045007777
1431	2.57199e-09	6	30285121	3060	0.1669	0.02793	ebi-a-GCST90001959	rs9357097	T	C	0.476	CD4 on HLA DR+ CD4+ T cell || id:ebi-a-GCST90001959	TRUE	reported	igd	0.476	0.01389571533728	43.0918901401349
1432	1.41808e-11	10	6094697	2920	0.386	0.0569	ebi-a-GCST90001960	rs61839660	T	C	0.0575	CD25 on CD4+ T cell || id:ebi-a-GCST90001960	TRUE	reported	igd	0.0575	0.0161493	47.8971749629226
1433	7.71259e-19	10	97089991	2920	-0.2986	0.03345	ebi-a-GCST90001961	rs35025323	C	T	0.2147	CD25 on CD39+ CD4+ T cell || id:ebi-a-GCST90001961	TRUE	reported	igd	0.2147	0.0300661101585272	90.4524631641869
1434	1.38612e-14	10	97842115	2920	-0.4818	0.06227	ebi-a-GCST90001961	rs7079761	A	G	0.0557	CD25 on CD39+ CD4+ T cell || id:ebi-a-GCST90001961	TRUE	reported	igd	0.0557	0.0244190504344248	73.0383154769281
1435	1.13899e-09	10	97293322	2920	0.3882	0.06355	ebi-a-GCST90001961	rs190517052	C	T	0.0498	CD25 on CD39+ CD4+ T cell || id:ebi-a-GCST90001961	TRUE	reported	igd	0.0498	0.0142621640176608	42.2191307712772
1436	2.53688e-16	10	98103215	2920	-0.6028	0.07314	ebi-a-GCST90001961	rs113594239	T	C	0.037	CD25 on CD39+ CD4+ T cell || id:ebi-a-GCST90001961	TRUE	reported	igd	0.037	0.02589431901408	77.5681985619973
1437	7.96159e-170	10	97574689	2920	-0.7175	0.02414	ebi-a-GCST90001961	rs4075310	T	C	0.4729	CD25 on CD39+ CD4+ T cell || id:ebi-a-GCST90001961	TRUE	reported	igd	0.4729	0.256646967283875	1007.45650797706
1438	3.04018e-22	10	95633120	2920	-0.6486	0.06633	ebi-a-GCST90001961	rs12778618	C	T	0.0457	CD25 on CD39+ CD4+ T cell || id:ebi-a-GCST90001961	TRUE	reported	igd	0.0457	0.0366931510107192	111.149022517196
1439	1.22405e-17	1	161515326	2872	-0.2761	0.03208	ebi-a-GCST90001963	rs55971447	T	C	0.2371	FSC-A on myeloid Dendritic Cell || id:ebi-a-GCST90001963	TRUE	reported	igd	0.2371	0.0275779498696878	81.3933786419153
1440	2.20699e-33	2	203485086	2872	0.3426	0.0281	ebi-a-GCST90001963	rs72926952	T	G	0.4991	FSC-A on myeloid Dendritic Cell || id:ebi-a-GCST90001963	TRUE	reported	igd	0.4991	0.0586871898528888	178.933329135793
1441	3.66902e-08	4	42664508	2872	-0.3193	0.05783	ebi-a-GCST90001963	rs28424875	C	A	0.0627	FSC-A on myeloid Dendritic Cell || id:ebi-a-GCST90001963	TRUE	reported	igd	0.0627	0.0119832326371758	34.8090020379836
1442	5.274e-09	16	89045233	2872	-0.2143	0.0366	ebi-a-GCST90001964	rs62045817	T	C	0.1737	FSC-A on plasmacytoid Dendritic Cell || id:ebi-a-GCST90001964	TRUE	reported	igd	0.1737	0.0131829288746238	38.3404452326943
1443	3.65603e-08	17	8677215	2872	0.1525	0.02762	ebi-a-GCST90001964	rs722926	T	C	0.4102	FSC-A on plasmacytoid Dendritic Cell || id:ebi-a-GCST90001964	TRUE	reported	igd	0.4102	0.0112530463395	32.6638103660387
1444	3.33204e-09	17	63066415	2872	0.3683	0.06208	ebi-a-GCST90001964	rs144843975	T	C	0.0519	FSC-A on plasmacytoid Dendritic Cell || id:ebi-a-GCST90001964	TRUE	reported	igd	0.0519	0.0133491907176942	38.8305335579168
1445	7.96526e-13	17	62128083	2872	0.6413	0.08914	ebi-a-GCST90001964	rs117067704	G	A	0.0232	FSC-A on plasmacytoid Dendritic Cell || id:ebi-a-GCST90001964	TRUE	reported	igd	0.0232	0.0186400087260288	54.5129468486429
1446	1.88999e-09	2	203467470	2850	0.1733	0.02875	ebi-a-GCST90001965	rs77762937	T	G	0.5089	FSC-A on monocyte || id:ebi-a-GCST90001965	TRUE	reported	igd	0.4911	0.0150116871895662	43.4048653774358
1447	1.60702e-08	12	69744014	2850	-0.2824	0.04984	ebi-a-GCST90001965	rs1800973	A	C	0.0844	FSC-A on monocyte || id:ebi-a-GCST90001965	TRUE	reported	igd	0.0844	0.0123255869872128	35.5413396126195
1448	3.44985e-38	7	92408370	2850	0.4475	0.03413	ebi-a-GCST90001966	rs445	T	C	0.1975	FSC-A on granulocyte || id:ebi-a-GCST90001966	TRUE	reported	igd	0.1975	0.063478728046875	193.041442721815
1449	2.298e-09	7	92237396	2850	-0.194	0.03236	ebi-a-GCST90001966	rs42031	T	A	0.2495	FSC-A on granulocyte || id:ebi-a-GCST90001966	TRUE	reported	igd	0.2495	0.0140947	40.7154716008462
1450	1.546e-08	11	4960640	3112	-0.3287	0.05796	ebi-a-GCST90001967	rs142456232	T	C	0.0572	FSC-A on CD14+ monocyte || id:ebi-a-GCST90001967	TRUE	reported	igd	0.0572	0.0116531948026208	36.6687438514187
1451	3.03403e-08	1	161508617	3113	-0.1509	0.02717	ebi-a-GCST90001969	rs10919543	G	A	0.5475	FSC-A on Natural Killer || id:ebi-a-GCST90001969	TRUE	reported	igd	0.4525	0.011282651719875	35.5008734918915
1452	5.07809e-22	10	126346603	3113	0.389	0.04003	ebi-a-GCST90001969	rs1006368	T	C	0.1224	FSC-A on Natural Killer || id:ebi-a-GCST90001969	TRUE	reported	igd	0.1224	0.03250927099008	104.534688568682
1453	2.34498e-09	17	33805730	3113	0.1606	0.02681	ebi-a-GCST90001969	rs9912354	T	C	0.5254	FSC-A on Natural Killer || id:ebi-a-GCST90001969	TRUE	reported	igd	0.4746	0.0128628996020448	40.5379158030116
1454	2.683e-08	1	160797323	2971	-0.1551	0.02782	ebi-a-GCST90001970	rs577453	G	T	0.43	FSC-A on HLA DR+ Natural Killer || id:ebi-a-GCST90001970	TRUE	reported	igd	0.43	0.0117923	35.4289961630292
1455	2.02815e-12	1	161410253	2971	0.2393	0.03389	ebi-a-GCST90001970	rs115805162	T	C	0.2099	FSC-A on HLA DR+ Natural Killer || id:ebi-a-GCST90001970	TRUE	reported	igd	0.2099	0.0189937139558702	57.4841747063401
1456	3.57767e-69	1	161526397	2971	-0.5493	0.03044	ebi-a-GCST90001970	rs71632979	G	A	0.2402	FSC-A on HLA DR+ Natural Killer || id:ebi-a-GCST90001970	TRUE	reported	igd	0.2402	0.110134018555481	367.457468775717
1457	4.82703e-08	2	130608376	2971	0.243	0.0444	ebi-a-GCST90001970	rs11891318	G	C	0.105	FSC-A on HLA DR+ Natural Killer || id:ebi-a-GCST90001970	TRUE	reported	igd	0.105	0.0110983	33.3205325222259
1458	1.73301e-09	6	31010555	3113	0.2769	0.04585	ebi-a-GCST90001973	rs12207025	C	G	0.1118	FSC-A on CD4+ T cell || id:ebi-a-GCST90001973	TRUE	reported	igd	0.1118	0.0152274954898872	48.1052611157185
1459	4.51201e-08	6	30913475	3113	0.2065	0.03765	ebi-a-GCST90001973	rs7745305	C	T	0.1635	FSC-A on CD4+ T cell || id:ebi-a-GCST90001973	TRUE	reported	igd	0.1635	0.011664169174875	36.7154859424061
1460	1.92801e-10	6	32592833	3113	-0.2096	0.03281	ebi-a-GCST90001973	rs9271673	G	C	0.7652	FSC-A on CD4+ T cell || id:ebi-a-GCST90001973	TRUE	reported	igd	0.2348	0.0157864909955072	49.8995116788208
1461	4.70804e-08	14	29178686	3113	0.2186	0.03992	ebi-a-GCST90001974	rs77789294	C	T	0.0957	FSC-A on CD8+ T cell || id:ebi-a-GCST90001974	TRUE	reported	igd	0.0957	0.0082709382703992	25.9454824428928
1462	3.86901e-08	10	126551228	3113	0.2272	0.04123	ebi-a-GCST90001976	rs60499622	T	C	0.1078	FSC-A on Natural Killer T || id:ebi-a-GCST90001976	TRUE	reported	igd	0.1078	0.0099295057010688	31.2004977563731
1463	4.54999e-08	11	11413255	3113	-0.3331	0.06077	ebi-a-GCST90001976	rs146765347	T	C	0.0495	FSC-A on Natural Killer T || id:ebi-a-GCST90001976	TRUE	reported	igd	0.0495	0.010440867423195	32.8242522192463
1464	1e-200	1	161526397	3620	-1.196	0.02175	ebi-a-GCST90001979	rs71632979	G	A	0.2463	CD16 on CD14- CD16+ monocyte || id:ebi-a-GCST90001979	TRUE	reported	igd	0.2463	0.53107429600992	4097.50795619542
1465	4.62701e-31	1	161937774	3620	-0.5608	0.04793	ebi-a-GCST90001979	rs71639910	A	G	0.07	CD16 on CD14- CD16+ monocyte || id:ebi-a-GCST90001979	TRUE	reported	igd	0.07	0.0409475	154.473205208145
1466	1.83696e-31	1	161410253	3620	0.3636	0.03087	ebi-a-GCST90001979	rs115805162	T	C	0.2109	CD16 on CD14- CD16+ monocyte || id:ebi-a-GCST90001979	TRUE	reported	igd	0.2109	0.0440034135342048	166.532341663805
1467	5.47772e-15	1	161058351	3620	-0.4446	0.05665	ebi-a-GCST90001979	rs75072970	C	T	0.0494	CD16 on CD14- CD16+ monocyte || id:ebi-a-GCST90001979	TRUE	reported	igd	0.0494	0.0185649451854048	68.4385292244156
1468	2.13599e-14	1	161559327	3620	0.2073	0.02701	ebi-a-GCST90001979	rs3933769	G	A	0.616	CD16 on CD14- CD16+ monocyte || id:ebi-a-GCST90001979	TRUE	reported	igd	0.384	0.02033014781952	75.0808802039902
1469	1.62218e-12	1	162303907	3620	-0.1947	0.02747	ebi-a-GCST90001979	rs347311	C	G	0.3017	CD16 on CD14- CD16+ monocyte || id:ebi-a-GCST90001979	TRUE	reported	igd	0.3017	0.0159727336936398	58.7273874234264
1470	1.25901e-08	1	157955705	3620	-0.1911	0.0335	ebi-a-GCST90001979	rs4971121	T	G	0.1628	CD16 on CD14- CD16+ monocyte || id:ebi-a-GCST90001979	TRUE	reported	igd	0.1628	0.0099548561784672	36.3788155302409
1471	1.93901e-08	1	161221713	3620	0.3526	0.06263	ebi-a-GCST90001979	rs148765873	C	T	0.0453	CD16 on CD14- CD16+ monocyte || id:ebi-a-GCST90001979	TRUE	reported	igd	0.0453	0.0107537450541432	39.3299943379817
1472	3.47696e-13	1	161006723	3620	-0.5612	0.07687	ebi-a-GCST90001979	rs187197560	T	C	0.03	CD16 on CD14- CD16+ monocyte || id:ebi-a-GCST90001979	TRUE	reported	igd	0.03	0.0183298	67.555587501945
1473	1.61994e-62	1	161479745	3629	0.4371	0.02569	ebi-a-GCST90001980	rs1801274	G	A	0.3258	CD40 on CD14+ CD16- monocyte || id:ebi-a-GCST90001980	TRUE	reported	igd	0.3258	0.0839327469248952	332.316292362474
1474	4.54904e-09	9	95889160	3629	0.1864	0.03172	ebi-a-GCST90001980	rs60629714	C	T	0.1835	CD40 on CD14+ CD16- monocyte || id:ebi-a-GCST90001980	TRUE	reported	igd	0.1835	0.01041151836128	38.1598793812042
1475	1.29e-08	20	45333273	3629	0.5503	0.09653	ebi-a-GCST90001980	rs117295081	G	A	0.0175	CD40 on CD14+ CD16- monocyte || id:ebi-a-GCST90001980	TRUE	reported	igd	0.0175	0.010413569719875	38.1674770573551
1476	2.06919e-83	20	44747086	3629	0.6636	0.03341	ebi-a-GCST90001980	rs745307	A	G	0.146	CD40 on CD14+ CD16- monocyte || id:ebi-a-GCST90001980	TRUE	reported	igd	0.146	0.10981292934528	447.424488475656
1477	2.0611e-70	1	161479745	3618	0.4646	0.02562	ebi-a-GCST90001981	rs1801274	G	A	0.3267	CD40 on CD14+ CD16+ monocyte || id:ebi-a-GCST90001981	TRUE	reported	igd	0.3267	0.0949611915791352	379.408778447071
1478	3.16811e-12	1	161515638	3618	0.1985	0.02838	ebi-a-GCST90001981	rs6687275	G	T	0.2729	CD40 on CD14+ CD16+ monocyte || id:ebi-a-GCST90001981	TRUE	reported	igd	0.2729	0.015636829407155	57.440969781731
1479	1.034e-08	20	45318042	3618	0.3595	0.06265	ebi-a-GCST90001981	rs2664523	A	G	0.0427	CD40 on CD14+ CD16+ monocyte || id:ebi-a-GCST90001981	TRUE	reported	igd	0.0427	0.010565832439155	38.6140395719001
1480	3.77572e-92	20	44747086	3618	0.6978	0.03329	ebi-a-GCST90001981	rs745307	A	G	0.1461	CD40 on CD14+ CD16+ monocyte || id:ebi-a-GCST90001981	TRUE	reported	igd	0.1461	0.121492412319967	500.071449706144
1481	2.9181e-12	20	44809374	3618	0.1833	0.02617	ebi-a-GCST90001981	rs11087000	C	A	0.339	CD40 on CD14+ CD16+ monocyte || id:ebi-a-GCST90001981	TRUE	reported	igd	0.339	0.01505761134462	55.2807181915254
1482	6.43428e-17	1	161528012	3621	0.2753	0.03278	ebi-a-GCST90001982	rs147174426	T	A	0.17	CCR2 on CD14- CD16+ monocyte || id:ebi-a-GCST90001982	TRUE	reported	igd	0.17	0.021388	79.0947143937917
1483	4.70111e-11	1	161478810	3618	0.1769	0.02681	ebi-a-GCST90001983	rs6671847	A	G	0.2995	CD14 on CD14+ CD16+ monocyte || id:ebi-a-GCST90001983	TRUE	reported	igd	0.2995	0.013130783109195	48.1126687408903
1484	6.78094e-10	5	139992162	3618	0.1645	0.02658	ebi-a-GCST90001983	rs2569177	T	G	0.3057	CD14 on CD14+ CD16+ monocyte || id:ebi-a-GCST90001983	TRUE	reported	igd	0.3057	0.011486941364955	42.0194549913503
1485	3.26964e-16	3	188133439	3621	-0.2043	0.02491	ebi-a-GCST90001984	rs6808893	T	C	0.5719	HLA DR on CD14- CD16+ monocyte || id:ebi-a-GCST90001984	TRUE	reported	igd	0.4281	0.0204377015694222	75.5072363424375
1486	1.32495e-48	6	32583005	3621	-0.476	0.03201	ebi-a-GCST90001984	rs6917212	G	C	0.777	HLA DR on CD14- CD16+ monocyte || id:ebi-a-GCST90001984	TRUE	reported	igd	0.223	0.0785181	308.369599721986
1487	1.826e-18	6	32213831	3621	-0.299	0.03392	ebi-a-GCST90001984	rs412492	T	A	0.7974	HLA DR on CD14- CD16+ monocyte || id:ebi-a-GCST90001984	TRUE	reported	igd	0.2026	0.02888604241848	107.648115544363
1488	1.18604e-32	6	32443266	3621	0.3511	0.02921	ebi-a-GCST90001984	rs9269109	C	T	0.3592	HLA DR on CD14- CD16+ monocyte || id:ebi-a-GCST90001984	TRUE	reported	igd	0.3592	0.0567479902787712	217.726519214699
1489	4.65704e-09	6	31450274	3621	0.3239	0.05515	ebi-a-GCST90001984	rs116671810	A	G	0.0711	HLA DR on CD14- CD16+ monocyte || id:ebi-a-GCST90001984	TRUE	reported	igd	0.0711	0.0138576776661918	50.8556770540592
1490	9.64273e-11	6	33072522	3621	0.313	0.04821	ebi-a-GCST90001984	rs61742525	A	G	0.0888	HLA DR on CD14- CD16+ monocyte || id:ebi-a-GCST90001984	TRUE	reported	igd	0.0888	0.01585423705728	58.3007985917995
1491	1.90897e-38	16	10978885	3621	0.3801	0.02898	ebi-a-GCST90001984	rs73499473	T	C	0.776	HLA DR on CD14- CD16+ monocyte || id:ebi-a-GCST90001984	TRUE	reported	igd	0.224	0.05022679592448	191.383346751315
1492	2.10698e-08	16	10706593	3621	0.1477	0.02631	ebi-a-GCST90001984	rs8057874	C	G	0.3318	HLA DR on CD14- CD16+ monocyte || id:ebi-a-GCST90001984	TRUE	reported	igd	0.3318	0.0096732817898808	35.3495529847464
1493	3.83301e-08	1	161246613	3629	0.2178	0.03952	ebi-a-GCST90001985	rs113063605	G	A	0.1106	CD40 on monocytes || id:ebi-a-GCST90001985	TRUE	reported	igd	0.1106	0.0093324999997152	34.1678489492764
1494	7.00326e-84	1	161479745	3629	0.5089	0.02554	ebi-a-GCST90001985	rs1801274	G	A	0.3258	CD40 on monocytes || id:ebi-a-GCST90001985	TRUE	reported	igd	0.3258	0.113771825251711	465.625469767038
1495	2.60298e-08	10	123688152	3629	-0.1469	0.02633	ebi-a-GCST90001985	rs10887024	T	A	0.3512	CD40 on monocytes || id:ebi-a-GCST90001985	TRUE	reported	igd	0.3512	0.0098341977199232	36.022891366301
1496	7.29794e-96	20	44747086	3629	0.715	0.0334	ebi-a-GCST90001985	rs745307	A	G	0.146	CD40 on monocytes || id:ebi-a-GCST90001985	TRUE	reported	igd	0.146	0.127483	529.939804784573
1497	1.57899e-09	20	44977184	3629	0.3665	0.06056	ebi-a-GCST90001985	rs34658867	C	A	0.0455	CD40 on monocytes || id:ebi-a-GCST90001985	TRUE	reported	igd	0.0455	0.011667163473875	42.8163472423756
1498	1.57217e-13	5	139978241	3629	-0.2591	0.03497	ebi-a-GCST90001986	rs58027502	T	C	0.1375	CD14 on CD14+ CD16- monocyte || id:ebi-a-GCST90001986	TRUE	reported	igd	0.1375	0.015923063371875	58.6874345898983
1499	1.4471e-59	1	161479745	3622	0.429	0.02588	ebi-a-GCST90001987	rs1801274	G	A	0.3259	CD64 on CD14+ CD16- monocyte || id:ebi-a-GCST90001987	TRUE	reported	igd	0.3259	0.08086363643358	318.47979852927
1500	1.09099e-08	1	120233380	3622	-0.3359	0.05863	ebi-a-GCST90001987	rs145828126	A	G	0.0478	CD64 on CD14+ CD16- monocyte || id:ebi-a-GCST90001987	TRUE	reported	igd	0.0478	0.0102708426795192	37.5662879332757
1501	1.51112e-15	1	149858520	3622	0.8884	0.1109	ebi-a-GCST90001987	rs144823175	G	C	0.0133	CD64 on CD14+ CD16- monocyte || id:ebi-a-GCST90001987	TRUE	reported	igd	0.0133	0.0207149488177632	76.5743484287581
1502	3.74973e-25	1	149716369	3622	-0.5111	0.04896	ebi-a-GCST90001987	rs112755578	G	A	0.0758	CD64 on CD14+ CD16- monocyte || id:ebi-a-GCST90001987	TRUE	reported	igd	0.0758	0.0365996495873912	137.524064060816
1503	4.29932e-24	1	150401679	3622	-0.6011	0.05895	ebi-a-GCST90001987	rs188268415	T	C	0.0451	CD64 on CD14+ CD16- monocyte || id:ebi-a-GCST90001987	TRUE	reported	igd	0.0451	0.0311213112332958	116.277866332199
1504	8.9002e-99	1	149738590	3622	0.7751	0.03562	ebi-a-GCST90001987	rs150145799	C	T	0.1327	CD64 on CD14+ CD16- monocyte || id:ebi-a-GCST90001987	TRUE	reported	igd	0.1327	0.138288395809414	580.941454653267
1505	2.15924e-14	1	150863650	3622	0.8426	0.1098	ebi-a-GCST90001987	rs116275309	A	G	0.0133	CD64 on CD14+ CD16- monocyte || id:ebi-a-GCST90001987	TRUE	reported	igd	0.0133	0.0186341537454072	68.7364827457774
1506	4.21202e-08	8	59726631	3622	-0.6409	0.1167	ebi-a-GCST90001987	rs80178684	G	A	0.011	CD64 on CD14+ CD16- monocyte || id:ebi-a-GCST90001987	TRUE	reported	igd	0.011	0.00893715963998	32.6443
1507	7.76426e-15	6	32384933	3629	0.4253	0.0545	ebi-a-GCST90001988	rs80032720	A	G	0.0733	HLA DR on CD14+ CD16- monocyte || id:ebi-a-GCST90001988	TRUE	reported	igd	0.0733	0.0245733235404798	91.3727773007231
1508	3.75405e-21	6	32802203	3629	0.2595	0.02732	ebi-a-GCST90001988	rs241432	T	G	0.5533	HLA DR on CD14+ CD16- monocyte || id:ebi-a-GCST90001988	TRUE	reported	igd	0.4467	0.033287512514355	124.891122699352
1509	3.03529e-98	6	32561300	3629	-0.6054	0.0279	ebi-a-GCST90001988	rs9270585	T	C	0.5834	HLA DR on CD14+ CD16- monocyte || id:ebi-a-GCST90001988	TRUE	reported	igd	0.4166	0.178156027094141	786.246455012291
1510	1.20809e-68	6	32594188	3629	-0.5252	0.02936	ebi-a-GCST90001988	rs9271768	G	A	0.4388	HLA DR on CD14+ CD16- monocyte || id:ebi-a-GCST90001988	TRUE	reported	igd	0.4388	0.135851272815565	570.194170287645
1511	1.06194e-11	12	69744014	3629	-0.3123	0.04579	ebi-a-GCST90001988	rs1800973	A	C	0.0798	HLA DR on CD14+ CD16- monocyte || id:ebi-a-GCST90001988	TRUE	reported	igd	0.0798	0.0143238275720568	52.7074956837794
1512	1.28914e-90	1	161479745	3621	0.5292	0.02548	ebi-a-GCST90001989	rs1801274	G	A	0.3264	CD40 on CD14- CD16+ monocyte || id:ebi-a-GCST90001989	TRUE	reported	igd	0.3264	0.123146449580851	508.25705252612
1513	6.85173e-11	1	161847528	3621	-0.3125	0.04775	ebi-a-GCST90001989	rs139376787	A	G	0.0758	CD40 on CD14- CD16+ monocyte || id:ebi-a-GCST90001989	TRUE	reported	igd	0.0758	0.0136824921875	50.2038530537529
1514	2.69302e-08	1	161221713	3621	-0.3497	0.06275	ebi-a-GCST90001989	rs148765873	C	T	0.0453	CD40 on CD14- CD16+ monocyte || id:ebi-a-GCST90001989	TRUE	reported	igd	0.0453	0.0105775816124238	38.6895092975007
1515	7.56484e-33	1	161515638	3621	0.339	0.02812	ebi-a-GCST90001989	rs6687275	G	T	0.2737	CD40 on CD14- CD16+ monocyte || id:ebi-a-GCST90001989	TRUE	reported	igd	0.2737	0.04568990274702	173.268373160294
1516	2.28502e-08	6	22713558	3621	0.374	0.06677	ebi-a-GCST90001989	rs77774351	G	C	0.0358	CD40 on CD14- CD16+ monocyte || id:ebi-a-GCST90001989	TRUE	reported	igd	0.0358	0.00965658024672	35.2879245884078
1517	5.92598e-09	20	44092448	3621	0.189	0.0324	ebi-a-GCST90001989	rs6032212	A	G	0.1838	CD40 on CD14- CD16+ monocyte || id:ebi-a-GCST90001989	TRUE	reported	igd	0.1838	0.01071755452152	39.207
1518	5.02921e-94	20	44747086	3621	0.7089	0.03346	ebi-a-GCST90001989	rs745307	A	G	0.1464	CD40 on CD14- CD16+ monocyte || id:ebi-a-GCST90001989	TRUE	reported	igd	0.1464	0.125601675115277	519.845989300257
1519	2.627e-09	20	42701487	3621	0.4119	0.06902	ebi-a-GCST90001989	rs111436326	T	C	0.034	CD40 on CD14- CD16+ monocyte || id:ebi-a-GCST90001989	TRUE	reported	igd	0.034	0.01114473183768	40.7873485828902
1520	3.03529e-11	20	44977184	3621	0.4042	0.06064	ebi-a-GCST90001989	rs34658867	C	A	0.0456	CD40 on CD14- CD16+ monocyte || id:ebi-a-GCST90001989	TRUE	reported	igd	0.0456	0.0142205989089792	52.2067588292442
1521	1.79391e-18	1	161528012	3614	0.2913	0.03304	ebi-a-GCST90001990	rs147174426	T	A	0.1702	CD64 on CD14- CD16+ monocyte || id:ebi-a-GCST90001990	TRUE	reported	igd	0.1702	0.0239686708317048	88.7008812697546
1522	2.35776e-14	1	149738590	3614	0.2869	0.03746	ebi-a-GCST90001990	rs150145799	C	T	0.1328	CD64 on CD14- CD16+ monocyte || id:ebi-a-GCST90001990	TRUE	reported	igd	0.1328	0.0189586948477952	69.8021637117634
1523	5.5616e-92	6	32561300	3629	-0.5871	0.02804	ebi-a-GCST90001991	rs9270585	T	C	0.5834	HLA DR on CD14+ monocyte || id:ebi-a-GCST90001991	TRUE	reported	igd	0.4166	0.167548230988121	730.009180610249
1524	3.97466e-14	6	32384933	3629	0.4142	0.05456	ebi-a-GCST90001991	rs80032720	A	G	0.0733	HLA DR on CD14+ monocyte || id:ebi-a-GCST90001991	TRUE	reported	igd	0.0733	0.0233073727841208	86.5531680411888
1525	3.55795e-64	6	32594188	3629	-0.5084	0.02947	ebi-a-GCST90001991	rs9271768	G	A	0.4388	HLA DR on CD14+ monocyte || id:ebi-a-GCST90001991	TRUE	reported	igd	0.4388	0.127299108051507	529.063129375221
1526	4.56352e-20	6	32802203	3629	0.2525	0.02737	ebi-a-GCST90001991	rs241432	T	G	0.5533	HLA DR on CD14+ monocyte || id:ebi-a-GCST90001991	TRUE	reported	igd	0.4467	0.031515876013875	118.027832848566
1527	7.73749e-12	12	69744014	3629	-0.315	0.04587	ebi-a-GCST90001991	rs1800973	A	C	0.0798	HLA DR on CD14+ monocyte || id:ebi-a-GCST90001991	TRUE	reported	igd	0.0798	0.0145726	53.6363397675328
1528	3.19521e-16	1	161528012	3618	0.2667	0.0325	ebi-a-GCST90001992	rs147174426	T	A	0.1692	CCR2 on CD14+ CD16+ monocyte || id:ebi-a-GCST90001992	TRUE	reported	igd	0.1692	0.0199973696051808	73.7860146999826
1529	2.29298e-08	16	58607804	3618	0.3476	0.06205	ebi-a-GCST90001992	rs77640671	T	C	0.0401	CCR2 on CD14+ CD16+ monocyte || id:ebi-a-GCST90001992	TRUE	reported	igd	0.0401	0.0093016478913248	33.9505548822604
1530	3.33603e-08	5	140004816	3629	0.1479	0.02672	ebi-a-GCST90001993	rs778582	T	C	0.3067	PDL-1 on CD14+ CD16- monocyte || id:ebi-a-GCST90001993	TRUE	reported	igd	0.3067	0.0093025351530702	34.0571124863015
1531	5.50554e-57	1	161510516	3590	0.5108	0.03154	ebi-a-GCST90001994	rs144126567	G	C	0.1735	CX3CR1 on CD14- CD16- || id:ebi-a-GCST90001994	TRUE	reported	igd	0.1735	0.07482971822712	290.204986356034
1532	3.24198e-09	3	39293757	3590	-0.2149	0.03622	ebi-a-GCST90001994	rs9823718	G	C	0.1319	CX3CR1 on CD14- CD16- || id:ebi-a-GCST90001994	TRUE	reported	igd	0.1319	0.0105759010400078	38.3519392457029
1533	5.06699e-09	7	50307710	3590	0.1655	0.02824	ebi-a-GCST90001994	rs876036	C	T	0.2589	CX3CR1 on CD14- CD16- || id:ebi-a-GCST90001994	TRUE	reported	igd	0.2589	0.010510777811595	38.1132709102132
1534	4.45451e-54	1	161479745	3590	-0.41	0.02603	ebi-a-GCST90001995	rs1801274	G	A	0.3262	CX3CR1 on monocyte || id:ebi-a-GCST90001995	TRUE	reported	igd	0.3262	0.0738946	286.289017354446
1535	6.28203e-17	3	39355919	3590	0.2391	0.02846	ebi-a-GCST90001995	rs72865957	A	G	0.2681	CX3CR1 on monocyte || id:ebi-a-GCST90001995	TRUE	reported	igd	0.2681	0.0224356010633118	82.3464282278719
1536	7.84874e-29	3	39293757	3590	-0.4083	0.03633	ebi-a-GCST90001995	rs9823718	G	C	0.1319	CX3CR1 on monocyte || id:ebi-a-GCST90001995	TRUE	reported	igd	0.1319	0.0381771326784942	142.416609860711
1537	2.61517e-69	1	161479745	3579	-0.4628	0.02573	ebi-a-GCST90001996	rs1801274	G	A	0.327	CX3CR1 on CD14+ CD16+ monocyte || id:ebi-a-GCST90001996	TRUE	reported	igd	0.327	0.09427130370528	372.306248806387
1538	5.15229e-19	3	39293757	3579	-0.3271	0.03651	ebi-a-GCST90001996	rs9823718	G	C	0.132	CX3CR1 on CD14+ CD16+ monocyte || id:ebi-a-GCST90001996	TRUE	reported	igd	0.132	0.02451798304032	89.9051174808583
1539	3.51099e-08	3	39351805	3579	0.1581	0.02862	ebi-a-GCST90001996	rs2649752	A	C	0.2677	CX3CR1 on CD14+ CD16+ monocyte || id:ebi-a-GCST90001996	TRUE	reported	igd	0.2677	0.0098001142976862	35.4019520189706
1540	2.09604e-64	1	161479745	3590	-0.4504	0.02605	ebi-a-GCST90001997	rs1801274	G	A	0.3262	CX3CR1 on CD14+ CD16- monocyte || id:ebi-a-GCST90001997	TRUE	reported	igd	0.3262	0.0891747134971392	351.284573198694
1541	6.00206e-23	3	39355919	3590	0.2834	0.02853	ebi-a-GCST90001997	rs72865957	A	G	0.2681	CX3CR1 on CD14+ CD16- monocyte || id:ebi-a-GCST90001997	TRUE	reported	igd	0.2681	0.0315194222747768	116.772281987864
1542	5.78362e-29	3	39293757	3590	-0.4122	0.03658	ebi-a-GCST90001997	rs9823718	G	C	0.1319	CX3CR1 on CD14+ CD16- monocyte || id:ebi-a-GCST90001997	TRUE	reported	igd	0.1319	0.0389099365242552	145.260946455047
1543	3.84698e-08	1	161479745	3618	0.1446	0.02624	ebi-a-GCST90001998	rs1801274	G	A	0.3267	PDL-1 on CD14+ CD16+ monocyte || id:ebi-a-GCST90001998	TRUE	reported	igd	0.3267	0.0091986549954552	33.5711458520612
1544	3.81681e-82	1	161533055	3621	-0.5526	0.02805	ebi-a-GCST90001999	rs71632989	G	T	0.2461	PDL-1 on CD14- CD16+ monocyte || id:ebi-a-GCST90001999	TRUE	reported	igd	0.2461	0.113312315379161	462.482198038578
1545	2.77402e-08	1	161937517	3621	-0.145	0.02605	ebi-a-GCST90001999	rs2490437	C	T	0.3672	PDL-1 on CD14- CD16+ monocyte || id:ebi-a-GCST90001999	TRUE	reported	igd	0.3672	0.00977091	35.7098517384401
1546	2.36903e-10	12	69744014	3629	-0.2797	0.04402	ebi-a-GCST90002000	rs1800973	A	C	0.0798	PDL-1 on CD14- CD16- || id:ebi-a-GCST90002000	TRUE	reported	igd	0.0798	0.0114894714071928	42.156670656013
1547	3.91922e-15	1	149738590	3622	0.2881	0.0365	ebi-a-GCST90002001	rs150145799	C	T	0.1327	CD64 on CD14- CD16- || id:ebi-a-GCST90002001	TRUE	reported	igd	0.1327	0.0191054284520862	70.5087508919644
1548	1.69801e-08	6	32570573	3622	0.3331	0.05893	ebi-a-GCST90002001	rs558721	T	C	0.0986	CD64 on CD14- CD16- || id:ebi-a-GCST90002001	TRUE	reported	igd	0.0986	0.0197230342876088	72.8338894194638
1549	3.60903e-08	13	59334076	3622	-0.1381	0.02501	ebi-a-GCST90002001	rs9597833	G	T	0.4249	CD64 on CD14- CD16- || id:ebi-a-GCST90002001	TRUE	reported	igd	0.4249	0.0093206768577678	34.0582966020734
1550	1.53497e-20	1	161492175	3629	-0.2725	0.02916	ebi-a-GCST90002002	rs9427401	G	C	0.2313	PDL-1 on monocyte || id:ebi-a-GCST90002002	TRUE	reported	igd	0.2313	0.026405568538875	98.3705267775289
1551	4.15097e-09	7	151910695	3629	-0.5881	0.0998	ebi-a-GCST90002002	rs147810622	G	C	0.0163	PDL-1 on monocyte || id:ebi-a-GCST90002002	TRUE	reported	igd	0.0163	0.0110913045436782	40.6793486241497
1552	9.482e-14	3	46402627	3629	-0.1859	0.02487	ebi-a-GCST90002003	rs762789	A	G	0.447	CCR2 on CD14- CD16- || id:ebi-a-GCST90002003	TRUE	reported	igd	0.447	0.01708525360542	63.0453608048545
1553	8.01807e-09	5	159009803	3629	0.4573	0.07909	ebi-a-GCST90002003	rs77465361	T	G	0.0236	CCR2 on CD14- CD16- || id:ebi-a-GCST90002003	TRUE	reported	igd	0.0236	0.0096376726728032	35.2960101769991
1554	2.81598e-08	12	69744014	3629	-0.2492	0.04479	ebi-a-GCST90002003	rs1800973	A	C	0.0798	CCR2 on CD14- CD16- || id:ebi-a-GCST90002003	TRUE	reported	igd	0.0798	0.0091203434249088	33.3839587710189
1555	1.02301e-09	3	46875690	3629	-0.4165	0.06803	ebi-a-GCST90002004	rs6808587	C	G	0.0336	CCR2 on CD14+ CD16- monocyte || id:ebi-a-GCST90002004	TRUE	reported	igd	0.0336	0.01126564873728	41.3260729921351
1556	5.80403e-09	3	53544015	3629	-0.5993	0.1027	ebi-a-GCST90002004	rs141411805	G	C	0.0146	CCR2 on CD14+ CD16- monocyte || id:ebi-a-GCST90002004	TRUE	reported	igd	0.0146	0.0103343690079032	37.8741619571957
1557	1.17004e-20	3	46187707	3629	0.2454	0.02618	ebi-a-GCST90002004	rs4683184	A	G	0.6904	CCR2 on CD14+ CD16- monocyte || id:ebi-a-GCST90002004	TRUE	reported	igd	0.3096	0.0257442857445888	95.8419058049728
1558	1e-200	1	161526397	3617	-0.8542	0.02593	ebi-a-GCST90002005	rs71632979	G	A	0.2456	CD16 on CD14+ CD16+ monocyte || id:ebi-a-GCST90002005	TRUE	reported	igd	0.2456	0.270382869040179	1339.65340190741
1559	1.80717e-22	1	161410253	3617	0.306	0.03117	ebi-a-GCST90002005	rs115805162	T	C	0.2111	CD16 on CD14+ CD16+ monocyte || id:ebi-a-GCST90002005	TRUE	reported	igd	0.2111	0.03118767773688	116.372854089485
1560	1.82516e-14	1	161937774	3617	-0.3755	0.0488	ebi-a-GCST90002005	rs71639910	A	G	0.0702	CD16 on CD14+ CD16+ monocyte || id:ebi-a-GCST90002005	TRUE	reported	igd	0.0702	0.01840672535598	67.7880685215563
1561	2.60315e-11	1	161006723	3617	-0.5269	0.07878	ebi-a-GCST90002005	rs187197560	T	C	0.0299	CD16 on CD14+ CD16+ monocyte || id:ebi-a-GCST90002005	TRUE	reported	igd	0.0299	0.0161054953108478	59.1743985470363
1562	6.40295e-09	1	161058351	3617	-0.3364	0.0578	ebi-a-GCST90002005	rs75072970	C	T	0.0496	CD16 on CD14+ CD16+ monocyte || id:ebi-a-GCST90002005	TRUE	reported	igd	0.0496	0.0106691562160128	38.984936094146
1563	3.16301e-19	1	149716369	3622	-0.446	0.04948	ebi-a-GCST90002006	rs112755578	G	A	0.0758	CD64 on monocyte || id:ebi-a-GCST90002006	TRUE	reported	igd	0.0758	0.02786986614752	103.781286003559
1564	1.00508e-14	1	149858520	3622	0.8668	0.1115	ebi-a-GCST90002006	rs144823175	G	C	0.0133	CD64 on monocyte || id:ebi-a-GCST90002006	TRUE	reported	igd	0.0133	0.0197198937263328	72.8220585447602
1565	1.25314e-20	1	150401679	3622	-0.5571	0.05946	ebi-a-GCST90002006	rs188268415	T	C	0.0451	CD64 on monocyte || id:ebi-a-GCST90002006	TRUE	reported	igd	0.0451	0.0267319566269118	99.4275766561108
1566	8.1677e-50	1	161479745	3622	0.3944	0.02617	ebi-a-GCST90002006	rs1801274	G	A	0.3259	CD64 on monocyte || id:ebi-a-GCST90002006	TRUE	reported	igd	0.3259	0.0683459045635968	265.562267940579
1567	4.72705e-08	1	120233380	3622	-0.3227	0.05896	ebi-a-GCST90002006	rs145828126	A	G	0.0478	CD64 on monocyte || id:ebi-a-GCST90002006	TRUE	reported	igd	0.0478	0.0094794687719928	34.6440844714958
1568	2.75613e-83	1	149738590	3622	0.7181	0.03619	ebi-a-GCST90002006	rs150145799	C	T	0.1327	CD64 on monocyte || id:ebi-a-GCST90002006	TRUE	reported	igd	0.1327	0.118697102717806	487.554861289505
1569	1.14895e-13	1	150863650	3622	0.8229	0.1104	ebi-a-GCST90002006	rs116275309	A	G	0.0133	CD64 on monocyte || id:ebi-a-GCST90002006	TRUE	reported	igd	0.0133	0.0177730060810302	65.502457590406
1570	3.65401e-08	8	59726631	3622	-0.6492	0.1176	ebi-a-GCST90002006	rs80178684	G	A	0.011	CD64 on monocyte || id:ebi-a-GCST90002006	TRUE	reported	igd	0.011	0.00917014060512	33.5031374718641
1571	2.64972e-20	1	161528012	3618	-0.3104	0.03343	ebi-a-GCST90002007	rs147174426	T	A	0.1692	HLA DR on CD14+ CD16+ monocyte || id:ebi-a-GCST90002007	TRUE	reported	igd	0.1692	0.0270875837693952	100.675766159527
1572	1.073e-35	6	32674329	3618	0.3664	0.02907	ebi-a-GCST90002007	rs9275511	A	G	0.6053	HLA DR on CD14+ CD16+ monocyte || id:ebi-a-GCST90002007	TRUE	reported	igd	0.3947	0.0641473508982272	247.856135333507
1573	5.66239e-26	6	33024032	3618	0.4143	0.039	ebi-a-GCST90002007	rs6934244	A	C	0.1551	HLA DR on CD14+ CD16+ monocyte || id:ebi-a-GCST90002007	TRUE	reported	igd	0.1551	0.0449859576622302	170.331760262318
1574	3.7653e-15	6	31394424	3618	-0.2623	0.03321	ebi-a-GCST90002007	rs62395272	T	C	0.2848	HLA DR on CD14+ CD16+ monocyte || id:ebi-a-GCST90002007	TRUE	reported	igd	0.2848	0.0280281264135168	104.272261230468
1575	4.09072e-58	6	32583005	3618	-0.5221	0.03191	ebi-a-GCST90002007	rs6917212	G	C	0.7769	HLA DR on CD14+ CD16+ monocyte || id:ebi-a-GCST90002007	TRUE	reported	igd	0.2231	0.0944935301222798	377.345293809226
1576	6.59174e-17	3	46187707	3629	0.2224	0.0265	ebi-a-GCST90002008	rs4683184	A	G	0.6904	CCR2 on monocyte || id:ebi-a-GCST90002008	TRUE	reported	igd	0.3096	0.0211446887251968	78.348439368848
1577	3.12399e-09	3	46875690	3629	-0.4085	0.06877	ebi-a-GCST90002008	rs6808587	C	G	0.0336	CCR2 on monocyte || id:ebi-a-GCST90002008	TRUE	reported	igd	0.0336	0.01083703100928	39.736537560402
1578	3.66522e-24	6	31494738	3629	-0.285	0.02791	ebi-a-GCST90002009	rs2734573	A	C	0.5397	HLA DR on CD14- CD16- || id:ebi-a-GCST90002009	TRUE	reported	igd	0.4603	0.0403564641795	152.528402594717
1579	5.5335e-13	6	31234208	3629	0.2326	0.03214	ebi-a-GCST90002009	rs72502555	G	C	0.2656	HLA DR on CD14- CD16- || id:ebi-a-GCST90002009	TRUE	reported	igd	0.2656	0.0211062051606528	78.2027698216753
1580	9.18333e-13	6	33034114	3629	0.3299	0.04603	ebi-a-GCST90002009	rs116683794	G	A	0.096	HLA DR on CD14- CD16- || id:ebi-a-GCST90002009	TRUE	reported	igd	0.096	0.01889010144768	69.8335610025258
1581	1.83696e-47	6	32345429	3629	-0.4773	0.0325	ebi-a-GCST90002009	rs9268430	C	A	0.2896	HLA DR on CD14- CD16- || id:ebi-a-GCST90002009	TRUE	reported	igd	0.2896	0.0937377175836672	375.152655332259
1582	1.52616e-83	6	32560385	3629	0.8124	0.04087	ebi-a-GCST90002009	rs34291045	T	A	0.1171	HLA DR on CD14- CD16- || id:ebi-a-GCST90002009	TRUE	reported	igd	0.1171	0.136470328522877	573.203096433018
1583	1.60805e-14	6	31394424	3629	-0.2546	0.03302	ebi-a-GCST90002010	rs62395272	T	C	0.2849	HLA DR on monocyte || id:ebi-a-GCST90002010	TRUE	reported	igd	0.2849	0.0264122878418168	98.3962377564446
1584	3.21218e-78	6	32561327	3629	-0.5388	0.02808	ebi-a-GCST90002010	rs9270588	T	C	0.5834	HLA DR on monocyte || id:ebi-a-GCST90002010	TRUE	reported	igd	0.4166	0.141114246187507	595.913
1585	9.59622e-57	6	32594188	3629	-0.4741	0.02935	ebi-a-GCST90002010	rs9271768	G	A	0.4388	HLA DR on monocyte || id:ebi-a-GCST90002010	TRUE	reported	igd	0.4388	0.110701673834787	451.496375496585
1586	1.55096e-20	6	32687066	3629	-0.2621	0.02804	ebi-a-GCST90002010	rs28772323	C	A	0.5394	HLA DR on monocyte || id:ebi-a-GCST90002010	TRUE	reported	igd	0.4606	0.0341349218819448	128.183
1587	2.50801e-08	12	69744014	3629	-0.2562	0.04587	ebi-a-GCST90002010	rs1800973	A	C	0.0798	HLA DR on monocyte || id:ebi-a-GCST90002010	TRUE	reported	igd	0.0798	0.0096399186010848	35.3043154937614
1588	1.34899e-08	4	17530633	3611	-0.5728	0.1006	ebi-a-GCST90002011	rs146963227	A	G	0.015	CD64 on CD14+ CD16+ monocyte || id:ebi-a-GCST90002011	TRUE	reported	igd	0.015	0.00969535	35.3330857744216
1589	6.46398e-09	12	112059557	3611	0.1497	0.02574	ebi-a-GCST90002011	rs11065979	T	C	0.469	CD64 on CD14+ CD16+ monocyte || id:ebi-a-GCST90002011	TRUE	reported	igd	0.469	0.01116197280702	40.7382794277121
1590	6.5675e-20	1	161479745	3582	-0.2388	0.02599	ebi-a-GCST90002012	rs1801274	G	A	0.3268	CX3CR1 on CD14- CD16+ monocyte || id:ebi-a-GCST90002012	TRUE	reported	igd	0.3268	0.0250913943295488	92.1390899385999
1591	7.68706e-09	20	48892942	3582	0.2323	0.04013	ebi-a-GCST90002012	rs41314914	A	G	0.1066	CX3CR1 on CD14- CD16+ monocyte || id:ebi-a-GCST90002012	TRUE	reported	igd	0.1066	0.0102785432605752	37.1793342685378
1592	2.75398e-09	1	161557154	2870	0.2363	0.03961	ebi-a-GCST90002013	rs2169052	C	T	0.1476	CCR2 on myeloid Dendritic Cell || id:ebi-a-GCST90002013	TRUE	reported	igd	0.1476	0.0140503530614112	40.8706597798876
1593	2.58583e-37	1	161515326	2870	-0.4101	0.03167	ebi-a-GCST90002013	rs55971447	T	C	0.2369	CCR2 on myeloid Dendritic Cell || id:ebi-a-GCST90002013	TRUE	reported	igd	0.2369	0.0608073459895278	185.686576181441
1594	7.75354e-13	3	46259296	2870	-0.4223	0.05867	ebi-a-GCST90002013	rs35587265	G	A	0.0624	CCR2 on myeloid Dendritic Cell || id:ebi-a-GCST90002013	TRUE	reported	igd	0.0624	0.0208676885793792	61.124048453498
1595	1.55812e-13	1	161515638	2870	0.2327	0.03137	ebi-a-GCST90002014	rs6687275	G	T	0.2742	CCR2 on CD62L+ myeloid Dendritic Cell || id:ebi-a-GCST90002014	TRUE	reported	igd	0.2742	0.0215529725876088	63.1755461966455
1596	1.12902e-28	1	161589982	2870	0.3125	0.02782	ebi-a-GCST90002014	rs61802333	T	G	0.4627	CCR2 on CD62L+ myeloid Dendritic Cell || id:ebi-a-GCST90002014	TRUE	reported	igd	0.4627	0.048556388671875	146.366764202183
1597	1.63983e-15	3	46259296	2870	-0.4732	0.05907	ebi-a-GCST90002014	rs35587265	G	A	0.0624	CCR2 on CD62L+ myeloid Dendritic Cell || id:ebi-a-GCST90002014	TRUE	reported	igd	0.0624	0.0262012285796352	77.166993604632
1598	1.44611e-55	3	46396938	2871	-0.4405	0.02745	ebi-a-GCST90002015	rs3092963	G	A	0.4183	CCR2 on plasmacytoid Dendritic Cell || id:ebi-a-GCST90002015	TRUE	reported	igd	0.4183	0.094429730351355	299.169380288017
1599	9.16854e-13	7	1095701	2871	0.2439	0.03399	ebi-a-GCST90002015	rs143407337	T	C	0.2142	CCR2 on plasmacytoid Dendritic Cell || id:ebi-a-GCST90002015	TRUE	reported	igd	0.2142	0.0200255792563512	58.627435237415
1600	1.56099e-55	3	46396938	2871	-0.4395	0.0274	ebi-a-GCST90002016	rs3092963	G	A	0.4183	CCR2 on CD62L+ plasmacytoid Dendritic Cell || id:ebi-a-GCST90002016	TRUE	reported	igd	0.4183	0.094001478157755	297.671833157315
1601	1.09698e-12	7	1095701	2871	0.2427	0.03394	ebi-a-GCST90002016	rs143407337	T	C	0.2142	CCR2 on CD62L+ plasmacytoid Dendritic Cell || id:ebi-a-GCST90002016	TRUE	reported	igd	0.2142	0.0198290103428088	58.0403126330184
1602	3.69063e-18	1	161479745	2850	0.2581	0.02951	ebi-a-GCST90002017	rs1801274	G	A	0.3209	CCR2 on monocyte || id:ebi-a-GCST90002017	TRUE	reported	igd	0.3209	0.0290341724699918	85.1619293388377
1603	2.69215e-27	3	46187707	2850	0.3253	0.02975	ebi-a-GCST90002017	rs4683184	A	G	0.6884	CCR2 on monocyte || id:ebi-a-GCST90002017	TRUE	reported	igd	0.3116	0.0453979699325792	135.442220208618
1604	5.83996e-10	7	92237396	2850	-0.1984	0.03192	ebi-a-GCST90002018	rs42031	T	A	0.2495	CCR2 on granulocyte || id:ebi-a-GCST90002018	TRUE	reported	igd	0.2495	0.01474125903872	42.6112492047655
1605	2.41102e-16	7	92408370	2850	0.2826	0.03426	ebi-a-GCST90002018	rs445	T	C	0.1975	CCR2 on granulocyte || id:ebi-a-GCST90002018	TRUE	reported	igd	0.1975	0.0253154966355	73.9711508380692
1606	4.63799e-08	5	79151752	1570	0.3322	0.06048	ebi-a-GCST90002019	rs6453485	T	C	0.0997	CD14 on Monocytic Myeloid-Derived Suppressor Cells || id:ebi-a-GCST90002019	TRUE	reported	igd	0.0997	0.0198112400525688	31.6918798416887
1607	1.47299e-18	1	161479745	1634	-0.3379	0.03798	ebi-a-GCST90002021	rs1801274	G	A	0.3302	CD14 on CD33dim HLA DR+ CD11b+ || id:ebi-a-GCST90002021	TRUE	reported	igd	0.3302	0.0505043273596472	86.8072015765407
1608	5.07341e-12	6	32512048	2912	0.3639	0.05249	ebi-a-GCST90002022	rs28584364	T	C	0.6169	CD4 on CD4+ T cell || id:ebi-a-GCST90002022	TRUE	reported	igd	0.3831	0.0625923171143838	194.305685912628
1609	5.30762e-18	12	6903631	2912	-0.2753	0.03163	ebi-a-GCST90002022	rs11615628	A	G	0.2464	CD4 on CD4+ T cell || id:ebi-a-GCST90002022	TRUE	reported	igd	0.2464	0.0281464749468672	84.278381447354
1610	1.29101e-08	12	111904371	2912	-0.1633	0.02863	ebi-a-GCST90002022	rs4766578	A	T	0.5294	CD4 on CD4+ T cell || id:ebi-a-GCST90002022	TRUE	reported	igd	0.4706	0.0132873454139192	39.1868645595967
1611	4.23604e-10	12	6928214	2912	0.2282	0.03642	ebi-a-GCST90002022	rs12298133	T	C	0.1753	CD4 on CD4+ T cell || id:ebi-a-GCST90002022	TRUE	reported	igd	0.1753	0.0150570255200568	44.4857676014192
1612	1.46801e-09	14	65828525	2912	0.1704	0.02809	ebi-a-GCST90002022	rs11628611	T	C	0.4768	CD4 on CD4+ T cell || id:ebi-a-GCST90002022	TRUE	reported	igd	0.4768	0.0144868231544832	42.7763487795094
1613	8.10401e-09	6	33098896	2912	-0.1988	0.03437	ebi-a-GCST90002023	rs3129267	G	C	0.7735	CD4 on Central Memory CD4+ T cell || id:ebi-a-GCST90002023	TRUE	reported	igd	0.2265	0.01384813472952	40.8639617102487
1614	2.77402e-10	6	32512048	2912	0.3333	0.05262	ebi-a-GCST90002023	rs28584364	T	C	0.6169	CD4 on Central Memory CD4+ T cell || id:ebi-a-GCST90002023	TRUE	reported	igd	0.3831	0.0525082501078542	161.266847791814
1615	1.77799e-08	12	6928214	2912	0.2054	0.03637	ebi-a-GCST90002023	rs12298133	T	C	0.1753	CD4 on Central Memory CD4+ T cell || id:ebi-a-GCST90002023	TRUE	reported	igd	0.1753	0.0121985661283512	35.9361975152938
1616	1.11892e-21	12	6903631	2912	-0.3032	0.03145	ebi-a-GCST90002023	rs11615628	A	G	0.2464	CD4 on Central Memory CD4+ T cell || id:ebi-a-GCST90002023	TRUE	reported	igd	0.2464	0.0341405083041792	102.860592062649
1617	3.23899e-09	6	109298437	2910	-0.5447	0.09175	ebi-a-GCST90002024	rs139306421	G	C	0.0234	CD4 on naive CD4+ T cell || id:ebi-a-GCST90002024	TRUE	reported	igd	0.0234	0.0135605505996792	39.9761801576772
1618	2.56702e-09	6	32637489	2910	-0.264	0.04418	ebi-a-GCST90002024	rs17205675	G	C	0.2045	CD4 on naive CD4+ T cell || id:ebi-a-GCST90002024	TRUE	reported	igd	0.2045	0.0226763	67.4725770205619
1619	3.897e-10	6	31247414	2910	0.1993	0.03174	ebi-a-GCST90002024	rs2844608	T	C	0.4574	CD4 on naive CD4+ T cell || id:ebi-a-GCST90002024	TRUE	reported	igd	0.4574	0.0197160786871352	58.4875009940008
1620	1.11404e-11	12	6928214	2910	0.2481	0.03639	ebi-a-GCST90002024	rs12298133	T	C	0.1753	CD4 on naive CD4+ T cell || id:ebi-a-GCST90002024	TRUE	reported	igd	0.1753	0.0177975997157502	52.6932330428265
1621	4.80795e-08	12	111884608	2910	-0.1576	0.02879	ebi-a-GCST90002024	rs3184504	C	T	0.5296	CD4 on naive CD4+ T cell || id:ebi-a-GCST90002024	TRUE	reported	igd	0.4704	0.0123753562963968	36.4384752237128
1622	6.8897e-13	14	65859984	2910	0.1981	0.02746	ebi-a-GCST90002024	rs11158593	A	G	0.479	CD4 on naive CD4+ T cell || id:ebi-a-GCST90002024	TRUE	reported	igd	0.479	0.01958719213598	58.0975220586163
1623	3.73422e-12	6	32602790	2912	0.2215	0.03175	ebi-a-GCST90002025	rs9272242	C	T	0.6535	CD4 on Effector Memory CD4+ T cell || id:ebi-a-GCST90002025	TRUE	reported	igd	0.3465	0.022219090999875	66.126832927997
1624	6.02976e-11	6	33098896	2912	-0.2205	0.03358	ebi-a-GCST90002025	rs3129267	G	C	0.7735	CD4 on Effector Memory CD4+ T cell || id:ebi-a-GCST90002025	TRUE	reported	igd	0.2265	0.017036316808875	50.4349069671447
1625	1.20504e-24	12	6903631	2912	-0.3219	0.03112	ebi-a-GCST90002025	rs11615628	A	G	0.2464	CD4 on Effector Memory CD4+ T cell || id:ebi-a-GCST90002025	TRUE	reported	igd	0.2464	0.0384816373337088	116.463261638153
1626	2.08018e-11	6	32512048	2911	0.3526	0.05242	ebi-a-GCST90002027	rs28584364	T	C	0.617	CD4 on CD45RA+ CD4+ T cell || id:ebi-a-GCST90002027	TRUE	reported	igd	0.383	0.05875956196472	181.602445929935
1627	2.339e-10	6	33098896	2911	-0.2179	0.03427	ebi-a-GCST90002027	rs3129267	G	C	0.7734	CD4 on CD45RA+ CD4+ T cell || id:ebi-a-GCST90002027	TRUE	reported	igd	0.2266	0.0166421154094008	49.2312254618289
1628	6.461e-25	12	6903631	2911	-0.3264	0.03137	ebi-a-GCST90002027	rs11615628	A	G	0.2465	CD4 on CD45RA+ CD4+ T cell || id:ebi-a-GCST90002027	TRUE	reported	igd	0.2465	0.03957587048448	119.870173709012
1629	7.29693e-10	16	28944396	3112	0.1678	0.02716	ebi-a-GCST90002028	rs2904880	G	C	0.5987	CD19 on B cell || id:ebi-a-GCST90002028	TRUE	reported	igd	0.4013	0.0135298295866808	42.6548833168946
1630	4.04297e-82	10	97608114	2915	0.502	0.02533	ebi-a-GCST90002029	rs7088961	G	C	0.4731	CD39 on CD39+ CD8+ T cell || id:ebi-a-GCST90002029	TRUE	reported	igd	0.4731	0.12563729477112	418.569361981731
1631	1.87284e-12	10	97741071	2915	-0.1936	0.02737	ebi-a-GCST90002029	rs10882701	C	A	0.5153	CD39 on CD39+ CD8+ T cell || id:ebi-a-GCST90002029	TRUE	reported	igd	0.4847	0.0187229321641472	55.5805319230024
1632	3.21884e-11	10	96998591	2915	0.1839	0.02761	ebi-a-GCST90002029	rs2901833	A	G	0.3851	CD39 on CD39+ CD8+ T cell || id:ebi-a-GCST90002029	TRUE	reported	igd	0.3851	0.0160166419027758	47.4159217011635
1633	4.04762e-64	10	97741071	2920	-0.4542	0.02621	ebi-a-GCST90002030	rs10882701	C	A	0.5156	CD39 on CD39+ activated CD4 regulatory T cell || id:ebi-a-GCST90002030	TRUE	reported	igd	0.4844	0.103048410812659	335.241351234771
1634	1e-200	10	97490998	2920	1.179	0.01657	ebi-a-GCST90002030	rs7094484	G	A	0.4729	CD39 on CD39+ activated CD4 regulatory T cell || id:ebi-a-GCST90002030	TRUE	reported	igd	0.4729	0.69297877997838	6586.22905555036
1635	1.54312e-27	10	96998688	2920	0.3052	0.02778	ebi-a-GCST90002030	rs12778797	C	T	0.3854	CD39 on CD39+ activated CD4 regulatory T cell || id:ebi-a-GCST90002030	TRUE	reported	igd	0.3854	0.0441268900403072	134.706441467996
1636	1.8151e-21	10	97070694	2920	-0.2642	0.02755	ebi-a-GCST90002030	rs1410600	T	C	0.4053	CD39 on CD39+ activated CD4 regulatory T cell || id:ebi-a-GCST90002030	TRUE	reported	igd	0.4053	0.0336488452206648	101.606263797885
1637	1.18604e-14	10	98205222	2920	-0.2585	0.03332	ebi-a-GCST90002030	rs11188757	C	A	0.2195	CD39 on CD39+ activated CD4 regulatory T cell || id:ebi-a-GCST90002030	TRUE	reported	igd	0.2195	0.022895942328875	68.3758901532925
1638	1.05512e-13	10	98173715	2920	-0.4413	0.05908	ebi-a-GCST90002030	rs1923692	G	T	0.9466	CD39 on CD39+ activated CD4 regulatory T cell || id:ebi-a-GCST90002030	TRUE	reported	igd	0.0534	0.0196881816524472	58.6039186579234
1639	1e-200	10	97490998	2920	1.011	0.02071	ebi-a-GCST90002031	rs7094484	G	A	0.4729	CD39 on CD39+ secreting CD4 regulatory T cell || id:ebi-a-GCST90002031	TRUE	reported	igd	0.4729	0.50955918823278	3031.74955180725
1640	5.35501e-09	10	98205222	2920	-0.2006	0.03426	ebi-a-GCST90002031	rs11188757	C	A	0.2195	CD39 on CD39+ secreting CD4 regulatory T cell || id:ebi-a-GCST90002031	TRUE	reported	igd	0.2195	0.01378793683022	40.795688040226
1641	7.28283e-47	10	97741071	2920	-0.3988	0.02725	ebi-a-GCST90002031	rs10882701	C	A	0.5156	CD39 on CD39+ secreting CD4 regulatory T cell || id:ebi-a-GCST90002031	TRUE	reported	igd	0.4844	0.0794433113503232	251.821083240711
1642	6.97429e-18	10	97070694	2920	-0.2442	0.02817	ebi-a-GCST90002031	rs1410600	T	C	0.4053	CD39 on CD39+ secreting CD4 regulatory T cell || id:ebi-a-GCST90002031	TRUE	reported	igd	0.4053	0.0287472202989048	86.367205927606
1643	2.24285e-23	10	96998688	2920	0.2849	0.02836	ebi-a-GCST90002031	rs12778797	C	T	0.3854	CD39 on CD39+ secreting CD4 regulatory T cell || id:ebi-a-GCST90002031	TRUE	reported	igd	0.3854	0.0384520200755768	116.689959235682
1644	2.19498e-08	10	98173715	2920	-0.3401	0.06061	ebi-a-GCST90002031	rs1923692	G	T	0.9466	CD39 on CD39+ secreting CD4 regulatory T cell || id:ebi-a-GCST90002031	TRUE	reported	igd	0.0534	0.0116936749268088	34.5258778283151
1645	1.78115e-43	10	97741071	2920	-0.3837	0.0273	ebi-a-GCST90002032	rs10882701	C	A	0.5156	CD39 on CD39+ CD4+ T cell || id:ebi-a-GCST90002032	TRUE	reported	igd	0.4844	0.0735411873121632	231.627333712025
1646	4.83604e-09	10	98205222	2920	-0.201	0.03424	ebi-a-GCST90002032	rs11188757	C	A	0.2195	CD39 on CD39+ CD4+ T cell || id:ebi-a-GCST90002032	TRUE	reported	igd	0.2195	0.0138429784395	40.9608309866735
1647	1e-200	10	97506042	2920	1.028	0.02079	ebi-a-GCST90002032	rs7099844	G	T	0.4291	CD39 on CD39+ CD4+ T cell || id:ebi-a-GCST90002032	TRUE	reported	igd	0.4291	0.51776749524192	3133.02304637026
1648	3.43084e-21	10	96998591	2920	0.2703	0.02839	ebi-a-GCST90002032	rs2901833	A	G	0.3848	CD39 on CD39+ CD4+ T cell || id:ebi-a-GCST90002032	TRUE	reported	igd	0.3848	0.0345918251622528	104.555718973913
1649	2.1928e-16	10	97070694	2920	-0.2329	0.02819	ebi-a-GCST90002032	rs1410600	T	C	0.4053	CD39 on CD39+ CD4+ T cell || id:ebi-a-GCST90002032	TRUE	reported	igd	0.4053	0.0261483033706062	78.349454541707
1650	4.548e-08	7	77134132	2920	-0.1526	0.02783	ebi-a-GCST90002033	rs11766311	A	G	0.411	CD39 on granulocyte || id:ebi-a-GCST90002033	TRUE	reported	igd	0.411	0.01127447114808	33.2740541738603
1651	1.05901e-09	7	92408370	2920	0.2094	0.03421	ebi-a-GCST90002033	rs445	T	C	0.1974	CD39 on granulocyte || id:ebi-a-GCST90002033	TRUE	reported	igd	0.1974	0.0138940754869728	41.1141554503976
1652	2.44602e-09	10	97469109	2920	-0.2043	0.03414	ebi-a-GCST90002033	rs7073937	T	C	0.2247	CD39 on granulocyte || id:ebi-a-GCST90002033	TRUE	reported	igd	0.2247	0.0145425171728718	43.0612845809442
1653	4.79005e-08	11	5268498	2909	-0.2936	0.05364	ebi-a-GCST90002034	rs77346511	T	C	0.0756	CD39 on monocyte || id:ebi-a-GCST90002034	TRUE	reported	igd	0.0756	0.0120482461145088	35.4513783867796
1654	1.85999e-08	18	46483810	2909	-0.165	0.02926	ebi-a-GCST90002034	rs2337147	A	G	0.3544	CD39 on monocyte || id:ebi-a-GCST90002034	TRUE	reported	igd	0.3544	0.0124582	36.6728499332357
1655	8.24328e-19	1	92842367	2871	-0.5725	0.0642	ebi-a-GCST90002035	rs139795227	C	A	0.0479	CD80 on myeloid Dendritic Cell || id:ebi-a-GCST90002035	TRUE	reported	igd	0.0479	0.029895034314875	88.4119311654107
1656	1.06194e-25	1	161526397	2871	0.3323	0.0314	ebi-a-GCST90002035	rs71632979	G	A	0.2457	CD80 on myeloid Dendritic Cell || id:ebi-a-GCST90002035	TRUE	reported	igd	0.2457	0.0409298301497358	122.439094021583
1657	4.79181e-19	3	52528000	2871	0.4055	0.04516	ebi-a-GCST90002035	rs6787493	C	T	0.8955	CD80 on myeloid Dendritic Cell || id:ebi-a-GCST90002035	TRUE	reported	igd	0.1045	0.030774683374875	91.0960177040712
1658	1.16708e-12	6	90850164	2871	0.1995	0.02793	ebi-a-GCST90002035	rs2325259	C	T	0.4422	CD80 on myeloid Dendritic Cell || id:ebi-a-GCST90002035	TRUE	reported	igd	0.4422	0.01963419246558	57.4586524242598
1659	1.35613e-19	1	92842367	2871	-0.5867	0.06432	ebi-a-GCST90002036	rs139795227	C	A	0.0479	CD80 on CD62L+ myeloid Dendritic Cell || id:ebi-a-GCST90002036	TRUE	reported	igd	0.0479	0.0313964287128302	92.9960993819257
1660	1.96381e-24	3	52503800	2871	0.4659	0.04526	ebi-a-GCST90002036	rs6445484	G	A	0.8964	CD80 on CD62L+ myeloid Dendritic Cell || id:ebi-a-GCST90002036	TRUE	reported	igd	0.1036	0.0403159613175648	120.525598382249
1661	7.5405e-16	6	90852258	2871	0.2265	0.02793	ebi-a-GCST90002036	rs12199079	G	T	0.4422	CD80 on CD62L+ myeloid Dendritic Cell || id:ebi-a-GCST90002036	TRUE	reported	igd	0.4422	0.02530833978222	74.4949708700346
1662	1.58198e-20	4	84160279	2871	-0.2855	0.03051	ebi-a-GCST90002037	rs7658518	A	G	0.2941	CD80 on plasmacytoid Dendritic Cell || id:ebi-a-GCST90002037	TRUE	reported	igd	0.2941	0.033843901876395	100.499447938024
1663	2.84499e-10	7	50309890	2871	-0.2093	0.03307	ebi-a-GCST90002037	rs62447171	A	G	0.2426	CD80 on plasmacytoid Dendritic Cell || id:ebi-a-GCST90002037	TRUE	reported	igd	0.2426	0.0160984680372152	46.9422023427822
1664	4.45246e-20	4	84160279	2871	-0.2821	0.03052	ebi-a-GCST90002038	rs7658518	A	G	0.2941	CD80 on CD62L+ plasmacytoid Dendritic Cell || id:ebi-a-GCST90002038	TRUE	reported	igd	0.2941	0.0330426122766558	98.0387096942564
1665	3.08702e-10	7	50309890	2871	-0.2089	0.03307	ebi-a-GCST90002038	rs62447171	A	G	0.2426	CD80 on CD62L+ plasmacytoid Dendritic Cell || id:ebi-a-GCST90002038	TRUE	reported	igd	0.2426	0.0160369942297208	46.7600267238205
1666	2.33776e-72	1	92842367	2850	-1.147	0.06195	ebi-a-GCST90002039	rs139795227	C	A	0.0481	CD80 on monocyte || id:ebi-a-GCST90002039	TRUE	reported	igd	0.0481	0.12047397352302	390.10770149454
1667	4.18196e-08	1	90530314	2850	-0.5868	0.1067	ebi-a-GCST90002039	rs141264358	C	T	0.016	CD80 on monocyte || id:ebi-a-GCST90002039	TRUE	reported	igd	0.016	0.01084239654912	31.2176191783448
1668	2.60976e-16	1	93926697	2850	-0.35	0.04248	ebi-a-GCST90002039	rs76064946	G	T	0.1204	CD80 on monocyte || id:ebi-a-GCST90002039	TRUE	reported	igd	0.1204	0.0259464	75.8638605654201
1669	6.94065e-11	1	94803124	2850	-0.7914	0.1209	ebi-a-GCST90002039	rs79015439	T	C	0.0126	CD80 on monocyte || id:ebi-a-GCST90002039	TRUE	reported	igd	0.0126	0.0155842445834208	45.0865686874346
1670	7.76497e-09	3	53273195	2850	-0.1646	0.02843	ebi-a-GCST90002039	rs35075155	C	T	0.4402	CD80 on monocyte || id:ebi-a-GCST90002039	TRUE	reported	igd	0.4402	0.0133528075522272	38.543459303216
1671	5.12153e-48	3	52529266	2850	0.6619	0.04462	ebi-a-GCST90002039	rs758800	C	T	0.8956	CD80 on monocyte || id:ebi-a-GCST90002039	TRUE	reported	igd	0.1044	0.0819274318528608	254.151288266738
1672	3.36403e-08	1	236105910	2850	-0.2078	0.03753	ebi-a-GCST90002040	rs1886654	C	T	0.8374	CD80 on granulocyte || id:ebi-a-GCST90002040	TRUE	reported	igd	0.1626	0.0117591134372832	33.8884532351892
1673	1.77215e-14	8	6801712	2850	-0.2231	0.02895	ebi-a-GCST90002040	rs2981398	G	A	0.3354	CD80 on granulocyte || id:ebi-a-GCST90002040	TRUE	reported	igd	0.3354	0.0221897562409848	64.630562195153
1674	2.53922e-15	8	6828813	2850	-0.6716	0.08441	ebi-a-GCST90002040	rs12675298	A	G	0.0277	CD80 on granulocyte || id:ebi-a-GCST90002040	TRUE	reported	igd	0.0277	0.0242958123939552	70.9174712755489
1675	1.163e-08	1	61134076	1579	0.3805	0.06635	ebi-a-GCST90002042	rs72677097	G	A	0.0861	CD45 on CD33+ HLA DR+ CD14- || id:ebi-a-GCST90002042	TRUE	reported	igd	0.0861	0.022784586255795	36.7690603525356
1676	8.83894e-11	1	161508763	1635	0.238	0.03646	ebi-a-GCST90002045	rs10919544	C	T	0.552	CD45 on CD33- HLA DR- || id:ebi-a-GCST90002045	TRUE	reported	igd	0.448	0.0280157	47.0682360142459
1677	1.67919e-12	2	232290640	1635	0.2608	0.03665	ebi-a-GCST90002045	rs12614599	A	G	0.3428	CD45 on CD33- HLA DR- || id:ebi-a-GCST90002045	TRUE	reported	igd	0.3428	0.0306466873499648	51.6282760778686
1678	8.7961e-10	7	50318308	1635	-0.2523	0.04091	ebi-a-GCST90002046	rs17552904	T	G	0.255	CD45 on CD33- HLA DR+ || id:ebi-a-GCST90002046	TRUE	reported	igd	0.255	0.0241858274355	40.4743621404627
1679	2.89601e-17	19	51736383	1635	0.3661	0.04284	ebi-a-GCST90002046	rs33978622	C	G	0.2138	CD45 on CD33- HLA DR+ || id:ebi-a-GCST90002046	TRUE	reported	igd	0.2138	0.0450578218720952	77.0511815295232
1680	1.38201e-08	19	51897760	1555	0.3963	0.06945	ebi-a-GCST90002052	rs111695695	A	C	0.0772	CD45 on Immature Myeloid-Derived Suppressor Cells || id:ebi-a-GCST90002052	TRUE	reported	igd	0.0772	0.0223770600083808	35.5470118093928
1681	1.21591e-50	19	51725824	1555	-0.5579	0.03593	ebi-a-GCST90002052	rs273640	T	G	0.5441	CD45 on Immature Myeloid-Derived Suppressor Cells || id:ebi-a-GCST90002052	TRUE	reported	igd	0.4559	0.154415551401016	283.59952896852
1682	1.83485e-26	2	87016506	2910	-0.4218	0.03923	ebi-a-GCST90002054	rs3020726	G	A	0.1385	CD8 on Central Memory CD8+ T cell || id:ebi-a-GCST90002054	TRUE	reported	igd	0.1385	0.04245689225502	128.938991549277
1683	2.84774e-11	6	29783305	2910	-0.2284	0.0342	ebi-a-GCST90002054	rs1633108	A	C	0.2234	CD8 on Central Memory CD8+ T cell || id:ebi-a-GCST90002054	TRUE	reported	igd	0.2234	0.0181010075616128	53.6080904395805
1684	5.43876e-18	6	31323677	2910	0.2638	0.03032	ebi-a-GCST90002054	rs4081559	T	C	0.4301	CD8 on Central Memory CD8+ T cell || id:ebi-a-GCST90002054	TRUE	reported	igd	0.4301	0.0341151808285112	102.711
1685	4.02198e-10	6	29750776	2910	-0.2443	0.03893	ebi-a-GCST90002054	rs9468618	T	C	0.182	CD8 on Central Memory CD8+ T cell || id:ebi-a-GCST90002054	TRUE	reported	igd	0.182	0.01777058076248	52.6118
1686	3.18127e-46	2	87030421	2910	-0.4834	0.03327	ebi-a-GCST90002055	rs35626322	T	A	0.1943	CD8 on naive CD8+ T cell || id:ebi-a-GCST90002055	TRUE	reported	igd	0.1943	0.0731626541317112	229.551602731005
1687	7.29625e-15	6	31323677	2910	0.2396	0.03063	ebi-a-GCST90002055	rs4081559	T	C	0.4302	CD8 on naive CD8+ T cell || id:ebi-a-GCST90002055	TRUE	reported	igd	0.4302	0.0281446902963072	84.2149634461686
1688	1.98701e-08	6	29750776	2910	-0.2215	0.03934	ebi-a-GCST90002055	rs9468618	T	C	0.182	CD8 on naive CD8+ T cell || id:ebi-a-GCST90002055	TRUE	reported	igd	0.182	0.0146084	43.1109593526904
1689	7.15319e-14	2	87016506	2912	-0.2979	0.03961	ebi-a-GCST90002056	rs3020726	G	A	0.1384	CD8 on Effector Memory CD8+ T cell || id:ebi-a-GCST90002056	TRUE	reported	igd	0.1384	0.0211647324359808	62.9210791944376
1690	4.89396e-10	6	29750776	2912	-0.2423	0.03881	ebi-a-GCST90002056	rs9468618	T	C	0.1818	CD8 on Effector Memory CD8+ T cell || id:ebi-a-GCST90002056	TRUE	reported	igd	0.1818	0.0174658681759608	51.729171278447
1691	2.133e-09	6	32047268	2912	-0.5186	0.08634	ebi-a-GCST90002056	rs17201560	C	T	0.029	CD8 on Effector Memory CD8+ T cell || id:ebi-a-GCST90002056	TRUE	reported	igd	0.029	0.01514649857528	44.7541799773292
1692	6.15744e-22	6	29923554	2912	0.3643	0.03754	ebi-a-GCST90002056	rs2571390	C	T	0.8223	CD8 on Effector Memory CD8+ T cell || id:ebi-a-GCST90002056	TRUE	reported	igd	0.1777	0.0387852018701358	117.419059362886
1693	8.13392e-22	6	29923554	2911	0.3571	0.0369	ebi-a-GCST90002057	rs2571390	C	T	0.8222	CD8 on Terminally Differentiated CD8+ T cell || id:ebi-a-GCST90002057	TRUE	reported	igd	0.1778	0.0372836931598712	112.65859176942
1694	1.629e-08	6	31040725	2911	0.1639	0.02894	ebi-a-GCST90002057	rs2523887	G	A	0.5359	CD8 on Terminally Differentiated CD8+ T cell || id:ebi-a-GCST90002057	TRUE	reported	igd	0.4641	0.0133623618526398	39.3975550155563
1695	6.08836e-43	2	87016506	3113	-0.5196	0.03725	ebi-a-GCST90002058	rs3020726	G	A	0.1412	CD8 on CD8+ T cell || id:ebi-a-GCST90002058	TRUE	reported	igd	0.1412	0.0654779408020992	217.974387902804
1696	1.72898e-09	6	31326131	3113	-0.1741	0.02883	ebi-a-GCST90002058	rs73390208	T	C	0.4586	CD8 on CD8+ T cell || id:ebi-a-GCST90002058	TRUE	reported	igd	0.4586	0.0150515019681848	47.5407828090423
1697	1.57688e-15	6	31239518	3113	0.2317	0.02892	ebi-a-GCST90002058	rs1050420	T	C	0.5787	CD8 on CD8+ T cell || id:ebi-a-GCST90002058	TRUE	reported	igd	0.4213	0.0261774298673118	83.6271275845565
1698	1.36616e-12	2	87022759	3103	-0.2358	0.03313	ebi-a-GCST90002059	rs34613828	T	A	0.1937	CD8 on Natural Killer T || id:ebi-a-GCST90002059	TRUE	reported	igd	0.1937	0.0173677627434168	54.8093480198659
1699	1.88799e-09	6	32447085	3103	0.1751	0.02906	ebi-a-GCST90002059	rs2395191	C	T	0.3703	CD8 on Natural Killer T || id:ebi-a-GCST90002059	TRUE	reported	igd	0.3703	0.0142984741047582	44.9827529267389
1700	3.53021e-15	2	87016506	3060	-0.3008	0.03802	ebi-a-GCST90002060	rs3020726	G	A	0.1412	CD8 on HLA DR+ CD8+ T cell || id:ebi-a-GCST90002060	TRUE	reported	igd	0.1412	0.0219438280736768	68.6097876333003
1701	5.97297e-09	6	31042217	3060	0.1657	0.0284	ebi-a-GCST90002060	rs2523882	T	C	0.5685	CD8 on HLA DR+ CD8+ T cell || id:ebi-a-GCST90002060	TRUE	reported	igd	0.4315	0.013470579569595	41.7555031514921
1702	3.33304e-08	6	31314106	2920	-0.1687	0.03047	ebi-a-GCST90002061	rs3016018	G	C	0.4623	CD4 on CD39+ CD4+ T cell || id:ebi-a-GCST90002061	TRUE	reported	igd	0.4623	0.0141489460543998	41.8791707139736
1703	1.61499e-09	6	31234381	2920	0.185	0.03057	ebi-a-GCST90002061	rs9264532	T	C	0.5897	CD4 on CD39+ CD4+ T cell || id:ebi-a-GCST90002061	TRUE	reported	igd	0.4103	0.0165617451395	49.1410335912916
1704	2.34315e-17	10	96773382	2920	0.8979	0.1053	ebi-a-GCST90002061	rs117458836	A	G	0.0187	CD4 on CD39+ CD4+ T cell || id:ebi-a-GCST90002061	TRUE	reported	igd	0.0187	0.0295889357061342	88.9731347543184
1705	4.15298e-08	10	97296629	2920	-0.3425	0.06228	ebi-a-GCST90002061	rs111856689	T	C	0.0536	CD4 on CD39+ CD4+ T cell || id:ebi-a-GCST90002061	TRUE	reported	igd	0.0536	0.0119012	35.1459739907347
1706	1.47401e-18	10	95633120	2920	0.5908	0.06675	ebi-a-GCST90002061	rs12778618	C	T	0.0457	CD4 on CD39+ CD4+ T cell || id:ebi-a-GCST90002061	TRUE	reported	igd	0.0457	0.0304447276156128	91.6272828509129
1707	2.17901e-09	10	98116936	2920	0.1739	0.02896	ebi-a-GCST90002061	rs10786281	C	T	0.6527	CD4 on CD39+ CD4+ T cell || id:ebi-a-GCST90002061	TRUE	reported	igd	0.3473	0.0137103188729582	40.5628399412797
1708	6.90399e-09	10	97062753	2920	0.1809	0.03114	ebi-a-GCST90002061	rs7084635	G	A	0.7288	CD4 on CD39+ CD4+ T cell || id:ebi-a-GCST90002061	TRUE	reported	igd	0.2712	0.0129361540447872	38.2424071729214
1709	5.67545e-74	10	97507312	2920	0.4907	0.0262	ebi-a-GCST90002061	rs7086986	G	A	0.4728	CD4 on CD39+ CD4+ T cell || id:ebi-a-GCST90002061	TRUE	reported	igd	0.4728	0.120036958046477	398.048357578771
1710	4.45205e-08	10	107757380	2920	0.2681	0.04886	ebi-a-GCST90002061	rs4293064	A	C	0.0884	CD4 on CD39+ CD4+ T cell || id:ebi-a-GCST90002061	TRUE	reported	igd	0.0884	0.0115845776559968	34.199990040659
1711	9.03504e-10	6	31247414	2920	0.1884	0.03065	ebi-a-GCST90002062	rs2844608	T	C	0.4572	CD4 on CD28+ CD4+ T cell || id:ebi-a-GCST90002062	TRUE	reported	igd	0.4572	0.0176172392904192	52.3289967062447
1712	1.70801e-10	12	6903631	2920	-0.2032	0.03171	ebi-a-GCST90002062	rs11615628	A	G	0.2466	CD4 on CD28+ CD4+ T cell || id:ebi-a-GCST90002062	TRUE	reported	igd	0.2466	0.0153424985536512	45.4669879768276
1713	1.65615e-14	12	6903631	2920	-0.2417	0.03133	ebi-a-GCST90002063	rs11615628	A	G	0.2466	CD4 on CD4 regulatory T cell || id:ebi-a-GCST90002063	TRUE	reported	igd	0.2466	0.0217071088792632	64.7468097587072
1714	1.77198e-08	12	6928214	2920	0.203	0.03593	ebi-a-GCST90002063	rs12298133	T	C	0.1755	CD4 on CD4 regulatory T cell || id:ebi-a-GCST90002063	TRUE	reported	igd	0.1755	0.0119258639955	35.2196964486787
1715	2.10698e-09	12	6903631	2919	-0.1847	0.03074	ebi-a-GCST90002064	rs11615628	A	G	0.2467	CD4 on resting CD4 regulatory T cell || id:ebi-a-GCST90002064	TRUE	reported	igd	0.2467	0.0126794642481198	37.4609823987904
1716	4.86295e-08	10	97548303	2650	0.3722	0.06802	ebi-a-GCST90002065	rs147763768	A	G	0.0434	CD4 on CD39+ resting CD4 regulatory T cell || id:ebi-a-GCST90002065	TRUE	reported	igd	0.0434	0.0115027806797792	30.8138077120762
1717	3.97301e-09	6	31319457	2920	-0.1748	0.0296	ebi-a-GCST90002066	rs9266064	T	C	0.4656	CD4 on activated CD4 regulatory T cell || id:ebi-a-GCST90002066	TRUE	reported	igd	0.4656	0.0152052047757312	45.0538404048729
1718	3.86999e-10	6	31234381	2920	0.188	0.02994	ebi-a-GCST90002066	rs9264532	T	C	0.5897	CD4 on activated CD4 regulatory T cell || id:ebi-a-GCST90002066	TRUE	reported	igd	0.4103	0.01710323799008	50.7756769418981
1719	1.133e-09	12	6928214	2920	0.2193	0.0359	ebi-a-GCST90002066	rs12298133	T	C	0.1755	CD4 on activated CD4 regulatory T cell || id:ebi-a-GCST90002066	TRUE	reported	igd	0.1755	0.013917942559755	41.1857776773574
1720	3.35738e-15	12	6903631	2920	-0.2479	0.03131	ebi-a-GCST90002066	rs11615628	A	G	0.2466	CD4 on activated CD4 regulatory T cell || id:ebi-a-GCST90002066	TRUE	reported	igd	0.2466	0.0228350379300408	68.1897563526112
1721	6.58901e-09	6	30741305	2920	0.1896	0.03259	ebi-a-GCST90002067	rs3095335	C	G	0.3325	CD4 on CD39+ activated CD4 regulatory T cell || id:ebi-a-GCST90002067	TRUE	reported	igd	0.3325	0.0159569	47.3173883012009
1722	1.42298e-13	6	31249127	2920	0.2209	0.02974	ebi-a-GCST90002067	rs2253487	A	G	0.4719	CD4 on CD39+ activated CD4 regulatory T cell || id:ebi-a-GCST90002067	TRUE	reported	igd	0.4719	0.0243213441017118	72.7387871608759
1723	9.61391e-12	6	31050348	2920	0.2029	0.02967	ebi-a-GCST90002067	rs9263475	G	A	0.4865	CD4 on CD39+ activated CD4 regulatory T cell || id:ebi-a-GCST90002067	TRUE	reported	igd	0.4865	0.020569199114555	61.2814330139609
1724	5.4853e-11	12	6903631	2920	-0.2062	0.03133	ebi-a-GCST90002067	rs11615628	A	G	0.2466	CD4 on CD39+ activated CD4 regulatory T cell || id:ebi-a-GCST90002067	TRUE	reported	igd	0.2466	0.0157988692776672	46.8411375613824
1725	9.9977e-11	12	6903631	2920	-0.2046	0.03153	ebi-a-GCST90002068	rs11615628	A	G	0.2466	CD4 on secreting CD4 regulatory T cell || id:ebi-a-GCST90002068	TRUE	reported	igd	0.2466	0.0155546392259808	46.1055931288308
1726	1.11096e-12	6	31050348	2920	0.2076	0.02905	ebi-a-GCST90002069	rs9263475	G	A	0.4865	CD4 on CD39+ secreting CD4 regulatory T cell || id:ebi-a-GCST90002069	TRUE	reported	igd	0.4865	0.02153317086648	64.2165791598996
1727	2.73099e-09	6	31315312	2920	-0.173	0.029	ebi-a-GCST90002069	rs9265953	G	A	0.4796	CD4 on CD39+ secreting CD4 regulatory T cell || id:ebi-a-GCST90002069	TRUE	reported	igd	0.4796	0.01493958949472	44.2548717628717
1728	7.84332e-28	10	97474371	2920	-0.2945	0.02665	ebi-a-GCST90002069	rs10882655	A	G	0.5276	CD4 on CD39+ secreting CD4 regulatory T cell || id:ebi-a-GCST90002069	TRUE	reported	igd	0.4724	0.04323298972952	131.854320515373
1729	2.28702e-08	6	31234381	2920	0.1686	0.03009	ebi-a-GCST90002070	rs9264532	T	C	0.5897	CD4 on activated & secreting CD4 regulatory T cell || id:ebi-a-GCST90002070	TRUE	reported	igd	0.4103	0.0137555443350072	40.6985085076973
1730	4.63298e-08	12	6928214	2920	0.1979	0.03611	ebi-a-GCST90002070	rs12298133	T	C	0.1755	CD4 on activated & secreting CD4 regulatory T cell || id:ebi-a-GCST90002070	TRUE	reported	igd	0.1755	0.011334160671795	33.452233833396
1731	7.47653e-14	12	6903631	2920	-0.2367	0.03149	ebi-a-GCST90002070	rs11615628	A	G	0.2466	CD4 on activated & secreting CD4 regulatory T cell || id:ebi-a-GCST90002070	TRUE	reported	igd	0.2466	0.0208182969823032	62.0393440840906
1732	1.679e-09	1	161563554	2872	0.2016	0.03334	ebi-a-GCST90002071	rs139529340	G	A	0.2308	SSC-A on myeloid Dendritic Cell || id:ebi-a-GCST90002071	TRUE	reported	igd	0.2308	0.0144306579013632	42.0223990416774
1733	1.55991e-21	2	203545127	2872	0.2775	0.02889	ebi-a-GCST90002071	rs113138131	T	A	0.5045	SSC-A on myeloid Dendritic Cell || id:ebi-a-GCST90002071	TRUE	reported	igd	0.4955	0.038500006246875	114.919416168922
1734	4.04697e-09	6	32556020	2872	0.2631	0.04458	ebi-a-GCST90002071	rs17203867	G	T	0.1844	SSC-A on myeloid Dendritic Cell || id:ebi-a-GCST90002071	TRUE	reported	igd	0.1844	0.0208213951187808	61.0280940504719
1735	4.35402e-10	6	32501627	2872	0.34	0.05429	ebi-a-GCST90002071	rs115780495	G	T	0.1868	SSC-A on myeloid Dendritic Cell || id:ebi-a-GCST90002071	TRUE	reported	igd	0.1868	0.0351206	104.465031419403
1736	1.268e-08	11	5488177	2872	-0.4081	0.07152	ebi-a-GCST90002071	rs80297185	T	C	0.0425	SSC-A on myeloid Dendritic Cell || id:ebi-a-GCST90002071	TRUE	reported	igd	0.0425	0.013554730833875	39.4366304033335
1737	2.38781e-12	11	5306509	2872	0.3805	0.05405	ebi-a-GCST90002071	rs4910742	A	G	0.9244	SSC-A on myeloid Dendritic Cell || id:ebi-a-GCST90002071	TRUE	reported	igd	0.0756	0.02023583130072	59.2763418876283
1738	2.88702e-08	12	25434182	2872	0.4676	0.08405	ebi-a-GCST90002071	rs139947059	A	G	0.0266	SSC-A on myeloid Dendritic Cell || id:ebi-a-GCST90002071	TRUE	reported	igd	0.0266	0.0113227515836288	32.8684584348088
1739	6.14469e-12	12	69744014	2872	-0.3487	0.0505	ebi-a-GCST90002071	rs1800973	A	C	0.0841	SSC-A on myeloid Dendritic Cell || id:ebi-a-GCST90002071	TRUE	reported	igd	0.0841	0.0187317324161022	54.7863146197346
1740	4.30527e-14	4	84157443	2872	-0.2195	0.02892	ebi-a-GCST90002072	rs2903918	G	C	0.3407	SSC-A on plasmacytoid Dendritic Cell || id:ebi-a-GCST90002072	TRUE	reported	igd	0.3407	0.021644833735355	63.4950117937694
1741	1.19501e-08	7	50318308	2872	-0.1851	0.03237	ebi-a-GCST90002072	rs17552904	T	G	0.245	SSC-A on plasmacytoid Dendritic Cell || id:ebi-a-GCST90002072	TRUE	reported	igd	0.245	0.0126752305995	36.8449298022307
1742	1.81401e-08	11	4960640	2872	-0.3341	0.05919	ebi-a-GCST90002072	rs142456232	T	C	0.0573	SSC-A on plasmacytoid Dendritic Cell || id:ebi-a-GCST90002072	TRUE	reported	igd	0.0573	0.0120589939143102	35.0317603185593
1743	4.40595e-08	11	5544477	2872	-0.4036	0.07353	ebi-a-GCST90002072	rs78736654	G	T	0.0378	SSC-A on plasmacytoid Dendritic Cell || id:ebi-a-GCST90002072	TRUE	reported	igd	0.0378	0.0118492118220672	34.4150288965911
1744	3.48602e-09	17	8677215	2872	0.1642	0.02772	ebi-a-GCST90002072	rs722926	T	C	0.4102	SSC-A on plasmacytoid Dendritic Cell || id:ebi-a-GCST90002072	TRUE	reported	igd	0.4102	0.0130459805131488	37.936887973975
1745	4.32305e-08	2	203570761	2850	0.1594	0.02902	ebi-a-GCST90002073	rs72928949	C	G	0.5009	SSC-A on monocyte || id:ebi-a-GCST90002073	TRUE	reported	igd	0.4991	0.0127041388384568	36.6469554216078
1746	1.45399e-09	7	92408370	2850	0.2088	0.03441	ebi-a-GCST90002073	rs445	T	C	0.1975	SSC-A on monocyte || id:ebi-a-GCST90002073	TRUE	reported	igd	0.1975	0.0138198	39.9104707828857
1747	2.201e-09	8	145003777	2850	-0.1653	0.02755	ebi-a-GCST90002073	rs11136335	A	G	0.4853	SSC-A on monocyte || id:ebi-a-GCST90002073	TRUE	reported	igd	0.4853	0.0136502360747838	39.4138811229358
1748	1.63493e-13	12	70949085	2850	-0.4161	0.05614	ebi-a-GCST90002073	rs75994780	A	G	0.0637	SSC-A on monocyte || id:ebi-a-GCST90002073	TRUE	reported	igd	0.0637	0.0206528448719502	60.0597
1749	4.348e-09	12	67839087	2850	-0.5777	0.0981	ebi-a-GCST90002073	rs80216229	C	T	0.0212	SSC-A on monocyte || id:ebi-a-GCST90002073	TRUE	reported	igd	0.0212	0.0138504713207648	40.0001634380629
1750	7.26942e-15	12	69247557	2850	-0.8234	0.1053	ebi-a-GCST90002073	rs1152928	G	A	0.0172	SSC-A on monocyte || id:ebi-a-GCST90002073	TRUE	reported	igd	0.0172	0.0229216203844992	66.812219180147
1751	1.71396e-145	12	69744014	2850	-1.218	0.04471	ebi-a-GCST90002073	rs1800973	A	C	0.0844	SSC-A on monocyte || id:ebi-a-GCST90002073	TRUE	reported	igd	0.0844	0.22928350015872	847.262785455497
1752	3.80014e-23	12	70360198	2850	-0.8766	0.08769	ebi-a-GCST90002073	rs148146302	C	G	0.0239	SSC-A on monocyte || id:ebi-a-GCST90002073	TRUE	reported	igd	0.0239	0.0358529703549048	105.906315563048
1753	3.1369e-36	19	18285944	2850	-0.3745	0.02938	ebi-a-GCST90002073	rs11554159	A	G	0.2982	SSC-A on monocyte || id:ebi-a-GCST90002073	TRUE	reported	igd	0.2982	0.05870223581838	177.610076186783
1754	4.93856e-12	7	92408370	3112	0.229	0.03302	ebi-a-GCST90002074	rs445	T	C	0.1968	SSC-A on CD14+ monocyte || id:ebi-a-GCST90002074	TRUE	reported	igd	0.1968	0.01657867256832	52.4288728027989
1755	3.2961e-114	12	69744014	3112	-1.048	0.04423	ebi-a-GCST90002074	rs1800973	A	C	0.0845	SSC-A on CD14+ monocyte || id:ebi-a-GCST90002074	TRUE	reported	igd	0.0845	0.169929	636.667660149094
1756	1.64892e-20	12	70360198	3112	-0.8012	0.08571	ebi-a-GCST90002074	rs148146302	C	G	0.023	SSC-A on CD14+ monocyte || id:ebi-a-GCST90002074	TRUE	reported	igd	0.023	0.02884923335648	92.3863923299426
1757	2.47913e-13	12	69247557	3112	-0.7519	0.1023	ebi-a-GCST90002074	rs1152928	G	A	0.0165	SSC-A on CD14+ monocyte || id:ebi-a-GCST90002074	TRUE	reported	igd	0.0165	0.018348834089355	58.1315196268899
1758	4.48023e-11	12	70949085	3112	-0.3607	0.05457	ebi-a-GCST90002074	rs75994780	A	G	0.0625	SSC-A on CD14+ monocyte || id:ebi-a-GCST90002074	TRUE	reported	igd	0.0625	0.015246619921875	48.1511299339429
1759	1.8218e-25	19	18285944	3112	-0.2988	0.0284	ebi-a-GCST90002074	rs11554159	A	G	0.2995	SSC-A on CD14+ monocyte || id:ebi-a-GCST90002074	TRUE	reported	igd	0.2995	0.03746244758328	121.042770426436
1760	3.61327e-24	10	126346603	3113	0.4144	0.04052	ebi-a-GCST90002076	rs1006368	T	C	0.1224	SSC-A on Natural Killer || id:ebi-a-GCST90002076	TRUE	reported	igd	0.1224	0.0368933015420928	119.171698505705
1761	2.85299e-13	1	161410253	2971	0.2464	0.03359	ebi-a-GCST90002077	rs115805162	T	C	0.2099	SSC-A on HLA DR+ Natural Killer || id:ebi-a-GCST90002077	TRUE	reported	igd	0.2099	0.0201375162103808	61.0170167934069
1762	4.62402e-10	1	160798209	2971	-0.1723	0.02756	ebi-a-GCST90002077	rs569911	C	T	0.4305	SSC-A on HLA DR+ Natural Killer || id:ebi-a-GCST90002077	TRUE	reported	igd	0.4305	0.014556850934955	43.8577207288786
1763	1.97879e-74	1	161526397	2971	-0.5652	0.0301	ebi-a-GCST90002077	rs71632979	G	A	0.2402	SSC-A on HLA DR+ Natural Killer || id:ebi-a-GCST90002077	TRUE	reported	igd	0.2402	0.116602159652237	391.886640645632
1764	2.24202e-10	3	50371432	3112	0.1811	0.02845	ebi-a-GCST90002078	rs2236947	A	C	0.6173	SSC-A on granulocyte || id:ebi-a-GCST90002078	TRUE	reported	igd	0.3827	0.0154960723528382	48.9513385004988
1765	5.55009e-15	7	92237396	3112	-0.2389	0.03042	ebi-a-GCST90002078	rs42031	T	A	0.2529	SSC-A on granulocyte || id:ebi-a-GCST90002078	TRUE	reported	igd	0.2529	0.0215670060876078	68.551847034776
1766	3.83972e-40	7	92408370	3112	0.4371	0.03249	ebi-a-GCST90002078	rs445	T	C	0.1965	SSC-A on granulocyte || id:ebi-a-GCST90002078	TRUE	reported	igd	0.1965	0.060330933395955	199.675832194317
1767	1.59111e-17	8	6826043	3112	-0.2464	0.02875	ebi-a-GCST90002078	rs2738144	T	A	0.3192	SSC-A on granulocyte || id:ebi-a-GCST90002078	TRUE	reported	igd	0.3192	0.0263872318144512	84.2884292652411
1768	2.50202e-08	6	32427789	3113	-0.1677	0.03001	ebi-a-GCST90002079	rs9268832	C	T	0.7326	SSC-A on lymphocyte || id:ebi-a-GCST90002079	TRUE	reported	igd	0.2674	0.0110185497814392	34.6606181162264
1769	1.47401e-08	1	205560814	3113	0.482	0.08487	ebi-a-GCST90002080	rs115752428	A	G	0.0226	SSC-A on T cell || id:ebi-a-GCST90002080	TRUE	reported	igd	0.0226	0.01026372118752	32.2615602741025
1770	1.392e-10	6	32585071	3113	0.2404	0.03733	ebi-a-GCST90002081	rs113243185	C	G	0.2014	SSC-A on CD4+ T cell || id:ebi-a-GCST90002081	TRUE	reported	igd	0.2014	0.0185903554835328	58.9301279362964
1771	8.84504e-14	6	32589978	3113	-0.2591	0.03458	ebi-a-GCST90002081	rs9271536	T	A	0.7772	SSC-A on CD4+ T cell || id:ebi-a-GCST90002081	TRUE	reported	igd	0.2228	0.0232494562416992	74.0506968029129
1772	2.31302e-08	6	31405825	3113	0.2287	0.04083	ebi-a-GCST90002081	rs79493037	G	C	0.1481	SSC-A on CD4+ T cell || id:ebi-a-GCST90002081	TRUE	reported	igd	0.1481	0.0131979355019582	41.6079159375061
1773	1.91399e-09	6	31148873	3113	0.2974	0.04937	ebi-a-GCST90002081	rs148031710	C	T	0.1078	SSC-A on CD4+ T cell || id:ebi-a-GCST90002081	TRUE	reported	igd	0.1078	0.0170134701630432	53.8449959085466
1774	2.35613e-12	16	10974423	3060	0.2199	0.03124	ebi-a-GCST90002083	rs12924236	C	G	0.2263	SSC-A on HLA DR+ T cell || id:ebi-a-GCST90002083	TRUE	reported	igd	0.2263	0.0169331441384862	52.6734824460254
1775	1.54999e-08	11	95852734	3113	0.1554	0.02741	ebi-a-GCST90002084	rs10765790	C	T	0.5524	SSC-A on Natural Killer T || id:ebi-a-GCST90002084	TRUE	reported	igd	0.4476	0.0119419644048768	37.6004747951823
1776	3.60296e-09	19	8789227	3113	-0.2765	0.04672	ebi-a-GCST90002084	rs10422871	T	C	0.0888	SSC-A on Natural Killer T || id:ebi-a-GCST90002084	TRUE	reported	igd	0.0888	0.01237220033952	38.9720857082785
1777	3.56903e-08	1	19786101	2872	0.3947	0.07143	ebi-a-GCST90002087	rs78520150	A	C	0.0376	CD11c on myeloid Dendritic Cell || id:ebi-a-GCST90002087	TRUE	reported	igd	0.0376	0.0112747704277632	32.727587159559
1778	9.47807e-10	1	161589626	2872	0.1669	0.02718	ebi-a-GCST90002087	rs61802329	T	C	0.4673	CD11c on myeloid Dendritic Cell || id:ebi-a-GCST90002087	TRUE	reported	igd	0.4673	0.0138682335495662	40.3615740222233
1779	4.64804e-08	2	59592691	2872	-0.442	0.08067	ebi-a-GCST90002087	rs75841521	A	G	0.028	CD11c on myeloid Dendritic Cell || id:ebi-a-GCST90002087	TRUE	reported	igd	0.028	0.0106341	30.8477696467658
1780	7.18952e-31	16	31362711	2872	0.3276	0.02803	ebi-a-GCST90002087	rs67898294	T	C	0.3505	CD11c on myeloid Dendritic Cell || id:ebi-a-GCST90002087	TRUE	reported	igd	0.3505	0.04886354366712	147.442955625237
1781	7.21606e-09	16	31402042	2872	-0.279	0.04807	ebi-a-GCST90002087	rs79298699	T	C	0.0825	CD11c on myeloid Dendritic Cell || id:ebi-a-GCST90002087	TRUE	reported	igd	0.0825	0.0117841543875	34.2238218930429
1782	2.68701e-09	16	31624520	2872	-0.3132	0.05248	ebi-a-GCST90002088	rs147258092	T	C	0.0719	CD11c on CD62L+ myeloid Dendritic Cell || id:ebi-a-GCST90002088	TRUE	reported	igd	0.0719	0.0130917337839072	38.0717005278246
1783	1.21899e-32	16	31361988	2872	0.3611	0.02998	ebi-a-GCST90002088	rs4493054	A	G	0.7366	CD11c on CD62L+ myeloid Dendritic Cell || id:ebi-a-GCST90002088	TRUE	reported	igd	0.2634	0.0505978959544248	152.955171228721
1784	1.20393e-20	1	161479745	2850	0.2755	0.02934	ebi-a-GCST90002089	rs1801274	G	A	0.3209	CD11c on monocyte || id:ebi-a-GCST90002089	TRUE	reported	igd	0.3209	0.033080849203595	97.4375763001889
1785	8.2966e-27	16	31365464	2850	0.2991	0.02762	ebi-a-GCST90002089	rs7199570	A	T	0.5047	CD11c on monocyte || id:ebi-a-GCST90002089	TRUE	reported	igd	0.4953	0.0447264526214142	133.344985229979
1786	3.72701e-09	16	48503912	2850	-0.1683	0.02845	ebi-a-GCST90002089	rs9932817	G	T	0.3825	CD11c on monocyte || id:ebi-a-GCST90002089	TRUE	reported	igd	0.3825	0.013380323974875	38.623963829679
1787	1.36395e-16	1	161479745	2850	0.248	0.02982	ebi-a-GCST90002090	rs1801274	G	A	0.3209	CD11c on granulocyte || id:ebi-a-GCST90002090	TRUE	reported	igd	0.3209	0.02680629575552	78.4472094083155
1788	9.63385e-30	16	31379355	2850	0.4684	0.04088	ebi-a-GCST90002090	rs8046381	C	T	0.8668	CD11c on granulocyte || id:ebi-a-GCST90002090	TRUE	reported	igd	0.1332	0.0506625325696512	151.986935845817
1789	1.74598e-08	16	48666310	2850	-0.1719	0.03042	ebi-a-GCST90002090	rs28432694	T	A	0.3077	CD11c on granulocyte || id:ebi-a-GCST90002090	TRUE	reported	igd	0.3077	0.0125893578048462	36.3116311451661
1790	6.41904e-09	19	52129097	2850	-0.215	0.03692	ebi-a-GCST90002090	rs113861918	T	C	0.1677	CD11c on granulocyte || id:ebi-a-GCST90002090	TRUE	reported	igd	0.1677	0.0129038668395	37.2306318749609
1791	6.27047e-61	1	161479745	1635	0.624	0.03633	ebi-a-GCST90002091	rs1801274	G	A	0.3303	CD11b on CD14+ monocyte || id:ebi-a-GCST90002091	TRUE	reported	igd	0.3303	0.17226142981632	339.845121422369
1792	5.236e-32	1	161479745	1570	0.461	0.03828	ebi-a-GCST90002094	rs1801274	G	A	0.3309	CD11b on Monocytic Myeloid-Derived Suppressor Cells || id:ebi-a-GCST90002094	TRUE	reported	igd	0.3309	0.09410650476798	162.887801107789
1793	5.30274e-20	21	46328099	1559	0.4384	0.04722	ebi-a-GCST90002095	rs760462	C	T	0.8262	CD11b on CD33dim HLA DR- || id:ebi-a-GCST90002095	TRUE	reported	igd	0.1738	0.0551958021660672	90.9605018368813
1794	1.85097e-21	21	46328099	1556	0.4516	0.04677	ebi-a-GCST90002096	rs760462	C	T	0.8258	CD11b on basophil || id:ebi-a-GCST90002096	TRUE	reported	igd	0.1742	0.0586760528911232	96.8663194778566
1795	1.42889e-38	1	161479745	1578	0.4941	0.03702	ebi-a-GCST90002097	rs1801274	G	A	0.3305	CD11b on CD33+ HLA DR+ CD14dim || id:ebi-a-GCST90002097	TRUE	reported	igd	0.3305	0.108039296749995	190.893983398131
1796	1.19001e-09	2	38698112	2910	-0.3245	0.05318	ebi-a-GCST90002098	rs7605193	G	T	0.0643	CD45RA on naive CD4+ T cell || id:ebi-a-GCST90002098	TRUE	reported	igd	0.0643	0.012670886488755	37.319813023907
1797	1.59302e-09	2	41757305	2910	0.3184	0.0526	ebi-a-GCST90002098	rs79747818	T	C	0.0689	CD45RA on naive CD4+ T cell || id:ebi-a-GCST90002098	TRUE	reported	igd	0.0689	0.0130074349403648	38.3241192949568
1798	9.977e-24	2	38596674	2910	0.7147	0.07055	ebi-a-GCST90002098	rs145947216	T	C	0.0375	CD45RA on naive CD4+ T cell || id:ebi-a-GCST90002098	TRUE	reported	igd	0.0375	0.036873092746875	111.332113037656
1799	2.53105e-20	2	38955419	2910	0.6602	0.07094	ebi-a-GCST90002098	rs182240059	G	C	0.0351	CD45RA on naive CD4+ T cell || id:ebi-a-GCST90002098	TRUE	reported	igd	0.0351	0.0295236778961592	88.4667182151452
1800	1.05801e-09	2	40837037	2910	0.1609	0.02629	ebi-a-GCST90002098	rs42803	C	G	0.4696	CD45RA on naive CD4+ T cell || id:ebi-a-GCST90002098	TRUE	reported	igd	0.4696	0.0128965541947008	37.9931604509739
1801	6.3183e-13	2	39864242	2910	0.6089	0.08426	ebi-a-GCST90002098	rs147692482	T	C	0.0246	CD45RA on naive CD4+ T cell || id:ebi-a-GCST90002098	TRUE	reported	igd	0.0246	0.0177926158449528	52.678210031615
1802	5.75043e-51	2	38933040	2910	0.4963	0.03241	ebi-a-GCST90002098	rs34558770	T	C	0.1871	CD45RA on naive CD4+ T cell || id:ebi-a-GCST90002098	TRUE	reported	igd	0.1871	0.0749254667564942	235.530489163874
1803	4.25598e-09	7	28172739	2910	0.1762	0.0299	ebi-a-GCST90002098	rs917116	G	T	0.2548	CD45RA on naive CD4+ T cell || id:ebi-a-GCST90002098	TRUE	reported	igd	0.2548	0.0117900072920448	34.6943882962724
1804	1.08993e-13	2	38892207	2903	-0.2144	0.02871	ebi-a-GCST90002099	rs7559619	G	A	0.3455	CD4RA on Terminally Differentiated CD4+ T cell || id:ebi-a-GCST90002099	TRUE	reported	igd	0.3455	0.02078917524992	61.5897985149525
1805	9.12641e-13	2	38948860	2910	-0.1917	0.02672	ebi-a-GCST90002100	rs12712613	T	G	0.4847	CD45RA on naive CD8+ T cell || id:ebi-a-GCST90002100	TRUE	reported	igd	0.4847	0.0183572399046798	54.3811412999422
1806	1.85695e-21	2	38921934	2911	0.2588	0.02699	ebi-a-GCST90002101	rs7583259	G	C	0.5036	CD45RA on Terminally Differentiated CD8+ T cell || id:ebi-a-GCST90002101	TRUE	reported	igd	0.4964	0.0334869839447552	100.788747463412
1807	5.38902e-10	2	39388479	2911	0.2582	0.04145	ebi-a-GCST90002101	rs61141933	T	C	0.1242	CD45RA on Terminally Differentiated CD8+ T cell || id:ebi-a-GCST90002101	TRUE	reported	igd	0.1242	0.0145033727279328	42.8112183218147
1808	6.84069e-22	2	39112166	2919	-0.2555	0.02636	ebi-a-GCST90002102	rs11124653	A	C	0.5925	CD45RA on resting CD4 regulatory T cell || id:ebi-a-GCST90002102	TRUE	reported	igd	0.4075	0.031523016721875	94.9456118889535
1809	4.93003e-10	2	38132650	2919	-0.2921	0.0468	ebi-a-GCST90002102	rs2565661	A	T	0.9156	CD45RA on resting CD4 regulatory T cell || id:ebi-a-GCST90002102	TRUE	reported	igd	0.0844	0.0131868583230048	38.9800906611718
1810	1.56603e-32	2	38895920	2919	0.3454	0.02873	ebi-a-GCST90002102	rs13024840	A	T	0.2648	CD45RA on resting CD4 regulatory T cell || id:ebi-a-GCST90002102	TRUE	reported	igd	0.2648	0.0464513287158272	142.099223610252
1811	3.00303e-10	2	40773763	2919	0.698	0.1104	ebi-a-GCST90002102	rs78689347	C	A	0.0149	CD45RA on resting CD4 regulatory T cell || id:ebi-a-GCST90002102	TRUE	reported	igd	0.0149	0.01430235087992	42.3253089362337
1812	5.93745e-51	1	161515326	2872	-0.4802	0.03135	ebi-a-GCST90002104	rs55971447	T	C	0.2371	HLA DR on myeloid Dendritic Cell || id:ebi-a-GCST90002104	TRUE	reported	igd	0.2371	0.0834206320412472	261.207291291717
1813	1.13292e-24	6	32699782	2872	-0.3187	0.0308	ebi-a-GCST90002104	rs2858885	T	C	0.5362	HLA DR on myeloid Dendritic Cell || id:ebi-a-GCST90002104	TRUE	reported	igd	0.4638	0.0505186430308728	152.702846068961
1814	1.95299e-11	6	33894292	2872	0.2917	0.04331	ebi-a-GCST90002104	rs6925683	G	T	0.1238	HLA DR on myeloid Dendritic Cell || id:ebi-a-GCST90002104	TRUE	reported	igd	0.1238	0.0184597896294968	53.975981500195
1815	4.98655e-14	6	29589124	2872	0.3075	0.04061	ebi-a-GCST90002104	rs29221	G	C	0.1555	HLA DR on myeloid Dendritic Cell || id:ebi-a-GCST90002104	TRUE	reported	igd	0.1555	0.024834206221875	73.0892862644831
1816	3.1369e-39	6	31569745	2872	0.8001	0.06015	ebi-a-GCST90002104	rs116007826	G	A	0.0686	HLA DR on myeloid Dendritic Cell || id:ebi-a-GCST90002104	TRUE	reported	igd	0.0686	0.0818048185706808	255.697082762274
1817	1.91779e-11	6	31824912	2872	-0.2465	0.03657	ebi-a-GCST90002104	rs9267650	T	A	0.2881	HLA DR on myeloid Dendritic Cell || id:ebi-a-GCST90002104	TRUE	reported	igd	0.2881	0.024924479295555	73.3617592271864
1818	1.38995e-65	6	32561283	2872	0.8525	0.04857	ebi-a-GCST90002104	rs35525122	A	C	0.1179	HLA DR on myeloid Dendritic Cell || id:ebi-a-GCST90002104	TRUE	reported	igd	0.1179	0.151164704059875	511.103511749403
1819	1.305e-09	16	9438363	2872	0.1935	0.0318	ebi-a-GCST90002104	rs42362	C	G	0.2639	HLA DR on myeloid Dendritic Cell || id:ebi-a-GCST90002104	TRUE	reported	igd	0.2639	0.014546822590755	42.3656666724906
1820	3.40001e-08	2	179315726	2872	-0.659	0.1191	ebi-a-GCST90002105	rs62176112	A	G	0.0144	HLA DR on plasmacytoid Dendritic Cell || id:ebi-a-GCST90002105	TRUE	reported	igd	0.0144	0.01232718778368	35.8205961544813
1821	7.30634e-26	6	31824912	2872	-0.3903	0.03676	ebi-a-GCST90002105	rs9267650	T	A	0.2883	HLA DR on plasmacytoid Dendritic Cell || id:ebi-a-GCST90002105	TRUE	reported	igd	0.2883	0.0625127646904398	191.375016004693
1822	8.65167e-22	6	32736005	2872	-0.294	0.03041	ebi-a-GCST90002105	rs9296042	T	C	0.5014	HLA DR on plasmacytoid Dendritic Cell || id:ebi-a-GCST90002105	TRUE	reported	igd	0.4986	0.04321766117088	129.637308849383
1823	1.28301e-08	6	33890451	2872	0.2325	0.04076	ebi-a-GCST90002105	rs7748976	A	G	0.1367	HLA DR on plasmacytoid Dendritic Cell || id:ebi-a-GCST90002105	TRUE	reported	igd	0.1367	0.012758692354875	37.090675577418
1824	6.25173e-146	6	32570311	2872	1.217	0.0446	ebi-a-GCST90002105	rs34039593	G	T	0.1173	HLA DR on plasmacytoid Dendritic Cell || id:ebi-a-GCST90002105	TRUE	reported	igd	0.1173	0.30670601326638	1269.65800211494
1825	7.60852e-34	6	31569745	2872	0.751	0.06113	ebi-a-GCST90002105	rs116007826	G	A	0.0686	HLA DR on plasmacytoid Dendritic Cell || id:ebi-a-GCST90002105	TRUE	reported	igd	0.0686	0.07207260490808	222.914397376639
1826	4.83281e-15	6	29589124	2872	0.3186	0.04046	ebi-a-GCST90002105	rs29221	G	C	0.1555	HLA DR on plasmacytoid Dendritic Cell || id:ebi-a-GCST90002105	TRUE	reported	igd	0.1555	0.02665947458142	78.6083493397868
1827	4.00405e-11	16	11004549	2872	0.5416	0.0817	ebi-a-GCST90002105	rs7204799	G	C	0.9713	HLA DR on plasmacytoid Dendritic Cell || id:ebi-a-GCST90002105	TRUE	reported	igd	0.0286999999999999	0.0163539472460672	47.7161764283053
1828	1.10408e-13	16	10863414	2872	-0.291	0.03898	ebi-a-GCST90002105	rs11644019	T	C	0.1398	HLA DR on plasmacytoid Dendritic Cell || id:ebi-a-GCST90002105	TRUE	reported	igd	0.1398	0.02036678989752	59.6679312247567
1829	2.90603e-26	1	161515326	2871	-0.3418	0.03192	ebi-a-GCST90002106	rs55971447	T	C	0.2372	HLA DR on Dendritic Cell || id:ebi-a-GCST90002106	TRUE	reported	igd	0.2372	0.0422765443779968	126.645541683741
1830	3.02482e-25	6	32736005	2871	-0.3191	0.03045	ebi-a-GCST90002106	rs9296042	T	C	0.5014	HLA DR on Dendritic Cell || id:ebi-a-GCST90002106	TRUE	reported	igd	0.4986	0.0509120058467448	153.902004528702
1831	3.24863e-18	6	31824912	2871	-0.3215	0.0367	ebi-a-GCST90002106	rs9267650	T	A	0.2882	HLA DR on Dendritic Cell || id:ebi-a-GCST90002106	TRUE	reported	igd	0.2882	0.04240762104062	127.055590080777
1832	3.67282e-110	6	32570311	2871	1.075	0.04613	ebi-a-GCST90002106	rs34039593	G	T	0.1174	HLA DR on Dendritic Cell || id:ebi-a-GCST90002106	TRUE	reported	igd	0.1174	0.239485	903.445389081718
1833	1.44099e-10	6	33890451	2871	0.2659	0.04133	ebi-a-GCST90002106	rs7748976	A	G	0.1365	HLA DR on Dendritic Cell || id:ebi-a-GCST90002106	TRUE	reported	igd	0.1365	0.016667162266755	48.6285891291388
1834	3.42295e-15	6	29545208	2871	0.3225	0.04073	ebi-a-GCST90002106	rs362522	T	C	0.1553	HLA DR on Dendritic Cell || id:ebi-a-GCST90002106	TRUE	reported	igd	0.1553	0.027287477053875	80.4839763247331
1835	6.51929e-42	6	31569745	2871	0.8336	0.06047	ebi-a-GCST90002106	rs116007826	G	A	0.0686	HLA DR on Dendritic Cell || id:ebi-a-GCST90002106	TRUE	reported	igd	0.0686	0.0887985260115968	279.590165731573
1836	2.1419e-49	6	32561327	1579	-0.5992	0.03915	ebi-a-GCST90002108	rs9270588	T	C	0.5722	HLA DR on CD33+ HLA DR+ CD14- || id:ebi-a-GCST90002108	TRUE	reported	igd	0.4278	0.175777077180365	336.317327556413
1837	7.0583e-36	6	32437466	1579	0.4929	0.03844	ebi-a-GCST90002108	rs9269027	T	A	0.5598	HLA DR on CD33+ HLA DR+ CD14- || id:ebi-a-GCST90002108	TRUE	reported	igd	0.4402	0.119737604231647	214.511267073368
1838	1.74783e-17	6	31569745	1579	0.6643	0.07716	ebi-a-GCST90002108	rs116007826	G	A	0.0681	HLA DR on CD33+ HLA DR+ CD14- || id:ebi-a-GCST90002108	TRUE	reported	igd	0.0681	0.0560112060584622	93.570678509204
1839	1.89017e-15	6	31768800	1579	-0.3524	0.04389	ebi-a-GCST90002108	rs523727	G	A	0.3157	HLA DR on CD33+ HLA DR+ CD14- || id:ebi-a-GCST90002108	TRUE	reported	igd	0.3157	0.0536565712496352	89.4140650106375
1840	4.71086e-17	6	32437466	1578	0.3323	0.03914	ebi-a-GCST90002109	rs9269027	T	A	0.5599	HLA DR on CD33+ HLA DR+ CD14dim || id:ebi-a-GCST90002109	TRUE	reported	igd	0.4401	0.0544192452624942	90.7005880819764
1841	3.34403e-09	6	31473707	1578	0.4579	0.07698	ebi-a-GCST90002109	rs142186496	G	A	0.0688	HLA DR on CD33+ HLA DR+ CD14dim || id:ebi-a-GCST90002109	TRUE	reported	igd	0.0688	0.0268659800712192	43.5097157484436
1842	3.095e-10	6	31834398	1578	-0.2784	0.04395	ebi-a-GCST90002109	rs613165	A	G	0.3188	HLA DR on CD33+ HLA DR+ CD14dim || id:ebi-a-GCST90002109	TRUE	reported	igd	0.3188	0.0336636660252672	54.9021451336718
1843	7.98362e-26	6	32561327	1578	-0.4302	0.04022	ebi-a-GCST90002109	rs9270588	T	C	0.5722	HLA DR on CD33+ HLA DR+ CD14dim || id:ebi-a-GCST90002109	TRUE	reported	igd	0.4278	0.0906065181340128	157.023197797944
1844	2.48599e-10	3	188135783	1634	0.2278	0.03577	ebi-a-GCST90002110	rs12485444	A	T	0.4728	HLA DR on CD33dim HLA DR+ CD11b+ || id:ebi-a-GCST90002110	TRUE	reported	igd	0.4728	0.0258696352025088	43.3404461827562
1845	1.28499e-18	6	32443266	1634	0.3633	0.04076	ebi-a-GCST90002110	rs9269109	C	T	0.3574	HLA DR on CD33dim HLA DR+ CD11b+ || id:ebi-a-GCST90002110	TRUE	reported	igd	0.3574	0.0606256015374072	105.32646181435
1846	1.53699e-09	6	33072522	1634	0.4117	0.06776	ebi-a-GCST90002110	rs61742525	A	G	0.0918	HLA DR on CD33dim HLA DR+ CD11b+ || id:ebi-a-GCST90002110	TRUE	reported	igd	0.0918	0.0282628470614328	47.4665049749048
1847	2.30781e-26	6	32583005	1634	-0.4813	0.04452	ebi-a-GCST90002110	rs6917212	G	C	0.7641	HLA DR on CD33dim HLA DR+ CD11b+ || id:ebi-a-GCST90002110	TRUE	reported	igd	0.2359	0.0835102645712622	148.707341186471
1848	1.3649e-17	16	10979440	1634	-0.3589	0.04157	ebi-a-GCST90002110	rs11074934	T	C	0.2194	HLA DR on CD33dim HLA DR+ CD11b+ || id:ebi-a-GCST90002110	TRUE	reported	igd	0.2194	0.0441206683402488	75.3284733191788
1849	8.63973e-20	6	32443266	1635	0.3702	0.04014	ebi-a-GCST90002111	rs9269109	C	T	0.3575	HLA DR on CD33dim HLA DR+ CD11b- || id:ebi-a-GCST90002111	TRUE	reported	igd	0.3575	0.0629581564755	109.718333535447
1850	4.65404e-09	6	33072522	1635	0.3935	0.06679	ebi-a-GCST90002111	rs61742525	A	G	0.0917	HLA DR on CD33dim HLA DR+ CD11b- || id:ebi-a-GCST90002111	TRUE	reported	igd	0.0917	0.025793965754795	43.2367944735788
1851	2.12002e-08	6	29927611	1635	-0.2424	0.04306	ebi-a-GCST90002111	rs2517696	C	T	0.7156	HLA DR on CD33dim HLA DR+ CD11b- || id:ebi-a-GCST90002111	TRUE	reported	igd	0.2844	0.0239163637782528	40.0123725063804
1852	2.13993e-23	6	32583005	1635	-0.4456	0.04403	ebi-a-GCST90002111	rs6917212	G	C	0.7639	HLA DR on CD33dim HLA DR+ CD11b- || id:ebi-a-GCST90002111	TRUE	reported	igd	0.2361	0.0716230575881088	125.983797849958
1853	2.13895e-23	16	10979440	1635	-0.4126	0.04076	ebi-a-GCST90002111	rs11074934	T	C	0.2193	HLA DR on CD33dim HLA DR+ CD11b- || id:ebi-a-GCST90002111	TRUE	reported	igd	0.2193	0.0582923084101752	101.083744439966
1854	6.55541e-15	6	31457344	1635	0.3285	0.04175	ebi-a-GCST90002112	rs3130913	A	G	0.4061	HLA DR on CD33- HLA DR+ || id:ebi-a-GCST90002112	TRUE	reported	igd	0.4061	0.052053155060355	89.6704310661763
1855	2.04692e-18	6	31824912	1635	-0.3988	0.04502	ebi-a-GCST90002112	rs9267650	T	A	0.2899	HLA DR on CD33- HLA DR+ || id:ebi-a-GCST90002112	TRUE	reported	igd	0.2899	0.0654799023302112	114.420953355481
1856	2.43893e-60	6	32565201	1635	1.049	0.06137	ebi-a-GCST90002112	rs2760980	A	G	0.1202	HLA DR on CD33- HLA DR+ || id:ebi-a-GCST90002112	TRUE	reported	igd	0.1202	0.23273912507192	495.350412958397
1857	3.30293e-18	16	10968440	3060	-0.2433	0.02779	ebi-a-GCST90002113	rs12449199	G	T	0.3064	HLA DR on HLA DR+ T cell || id:ebi-a-GCST90002113	TRUE	reported	igd	0.3064	0.0251600823914112	78.9252989779884
1858	1.82701e-09	16	10968440	3060	-0.1674	0.02775	ebi-a-GCST90002114	rs12449199	G	T	0.3064	HLA DR on HLA DR+ CD4+ T cell || id:ebi-a-GCST90002114	TRUE	reported	igd	0.3064	0.0119107401067008	36.8620981167473
1859	4.36315e-15	6	32205324	3060	-0.3007	0.03814	ebi-a-GCST90002116	rs111983490	A	G	0.2111	HLA DR on B cell || id:ebi-a-GCST90002116	TRUE	reported	igd	0.2111	0.0301166763096542	94.9565725127637
1860	1.0639e-48	6	14095755	3060	-0.7731	0.05178	ebi-a-GCST90002116	rs74405933	A	G	0.0729	HLA DR on B cell || id:ebi-a-GCST90002116	TRUE	reported	igd	0.0729	0.0807895988303598	268.768274280707
1861	1.06299e-08	6	13892767	3060	-0.4296	0.07489	ebi-a-GCST90002116	rs147210938	A	G	0.0332	HLA DR on B cell || id:ebi-a-GCST90002116	TRUE	reported	igd	0.0332	0.0118476786604032	36.6645916435203
1862	6.86752e-36	6	32594188	3060	0.4094	0.03232	ebi-a-GCST90002116	rs9271768	G	A	0.4355	HLA DR on B cell || id:ebi-a-GCST90002116	TRUE	reported	igd	0.4355	0.08240959464062	274.641647230733
1863	4.00904e-08	6	13991643	3060	-0.3957	0.07188	ebi-a-GCST90002116	rs143305120	C	T	0.0359	HLA DR on B cell || id:ebi-a-GCST90002116	TRUE	reported	igd	0.0359	0.0108387357346062	33.5080386523637
1864	4.73151e-12	6	31851354	3060	-0.3894	0.0561	ebi-a-GCST90002116	rs3869145	A	G	0.0817	HLA DR on B cell || id:ebi-a-GCST90002116	TRUE	reported	igd	0.0817	0.0227524689771192	71.1969566801612
1865	3.05492e-65	6	32561656	3060	0.5573	0.03189	ebi-a-GCST90002116	rs9270599	A	G	0.635	HLA DR on B cell || id:ebi-a-GCST90002116	TRUE	reported	igd	0.365	0.1439708840795	514.308398309198
1866	2.47002e-43	16	11004905	3060	-0.4789	0.03416	ebi-a-GCST90002116	rs7192768	C	T	0.8124	HLA DR on B cell || id:ebi-a-GCST90002116	TRUE	reported	igd	0.1876	0.0699072822362208	229.844256379456
1867	6.17903e-09	16	11114006	3060	0.1738	0.02982	ebi-a-GCST90002116	rs2286975	A	G	0.3234	HLA DR on B cell || id:ebi-a-GCST90002116	TRUE	reported	igd	0.3234	0.0132190896802272	40.965502898749
1868	1.90414e-51	1	161520931	2971	-0.4759	0.03093	ebi-a-GCST90002117	rs56199187	T	C	0.2402	HLA DR on HLA DR+ Natural Killer || id:ebi-a-GCST90002117	TRUE	reported	igd	0.2402	0.0826672893780152	267.557429623228
1869	3.74197e-10	6	32587677	2971	0.4533	0.07211	ebi-a-GCST90002117	rs34821853	G	C	0.0459	HLA DR on HLA DR+ Natural Killer || id:ebi-a-GCST90002117	TRUE	reported	igd	0.0459	0.0179973273142782	54.4133598434644
1870	3.24302e-08	6	31307885	2971	-0.1663	0.03	ebi-a-GCST90002117	rs1634734	A	G	0.5702	HLA DR on HLA DR+ Natural Killer || id:ebi-a-GCST90002117	TRUE	reported	igd	0.4298	0.0135552683069048	40.7986279516384
1871	3.61901e-10	6	32592834	2971	0.4977	0.07912	ebi-a-GCST90002117	rs139174173	A	C	0.0459	HLA DR on HLA DR+ Natural Killer || id:ebi-a-GCST90002117	TRUE	reported	igd	0.0459	0.0216956096579502	65.8427639805773
1872	1.72385e-23	6	32405865	2971	-0.2999	0.02977	ebi-a-GCST90002117	rs9268628	C	A	0.6062	HLA DR on HLA DR+ Natural Killer || id:ebi-a-GCST90002117	TRUE	reported	igd	0.3938	0.0429412389872312	133.212863981492
1873	9.37994e-33	16	10982607	2971	-0.378	0.03133	ebi-a-GCST90002117	rs12598451	A	G	0.2279	HLA DR on HLA DR+ Natural Killer || id:ebi-a-GCST90002117	TRUE	reported	igd	0.2279	0.05028419165112	157.198357339896
1874	5.63248e-32	2	86982504	2920	-0.4974	0.04176	ebi-a-GCST90002118	rs13004867	G	C	0.1175	CD8 on CD28+ CD45RA- CD8+ T cell || id:ebi-a-GCST90002118	TRUE	reported	igd	0.1175	0.0513090694395	157.817324696047
1875	6.74839e-13	6	29930939	2920	0.2531	0.03508	ebi-a-GCST90002118	rs56262516	A	G	0.2757	CD8 on CD28+ CD45RA- CD8+ T cell || id:ebi-a-GCST90002118	TRUE	reported	igd	0.2757	0.0255840642633822	76.6144074441001
1876	8.61192e-11	6	31071758	2920	0.2002	0.03074	ebi-a-GCST90002118	rs9263601	C	T	0.4483	CD8 on CD28+ CD45RA- CD8+ T cell || id:ebi-a-GCST90002118	TRUE	reported	igd	0.4483	0.0198257609237688	59.0217209034995
1877	2.91072e-65	2	87009488	2920	-0.5168	0.02954	ebi-a-GCST90002119	rs938487	G	A	0.2476	CD8 on CD28+ CD45RA+ CD8+ T cell || id:ebi-a-GCST90002119	TRUE	reported	igd	0.2476	0.0995117658365952	322.464327344551
1878	1.07599e-08	2	86534521	2920	0.1591	0.02774	ebi-a-GCST90002119	rs13024436	A	G	0.3759	CD8 on CD28+ CD45RA+ CD8+ T cell || id:ebi-a-GCST90002119	TRUE	reported	igd	0.3759	0.0118767294452478	35.0728472387624
1879	1.36616e-12	2	86022747	2920	0.192	0.02696	ebi-a-GCST90002119	rs1356625	C	T	0.463	CD8 on CD28+ CD45RA+ CD8+ T cell || id:ebi-a-GCST90002119	TRUE	reported	igd	0.463	0.0183311	54.4888911416605
1880	2.99778e-28	2	87279109	2920	-0.2955	0.02653	ebi-a-GCST90002119	rs10205992	T	C	0.4729	CD8 on CD28+ CD45RA+ CD8+ T cell || id:ebi-a-GCST90002119	TRUE	reported	igd	0.4729	0.043531867270395	132.807340201185
1881	1.15401e-08	6	29734634	2920	-0.2799	0.04891	ebi-a-GCST90002119	rs12660712	A	C	0.1152	CD8 on CD28+ CD45RA+ CD8+ T cell || id:ebi-a-GCST90002119	TRUE	reported	igd	0.1152	0.0159710469230592	47.3599021408497
1882	1.417e-09	6	30365210	2920	0.1984	0.03266	ebi-a-GCST90002119	rs1264570	T	C	0.7204	CD8 on CD28+ CD45RA+ CD8+ T cell || id:ebi-a-GCST90002119	TRUE	reported	igd	0.2796	0.0158571159748608	47.0166122884468
1883	1.49314e-13	6	31168029	2920	-0.3411	0.04595	ebi-a-GCST90002119	rs6903896	A	G	0.1269	CD8 on CD28+ CD45RA+ CD8+ T cell || id:ebi-a-GCST90002119	TRUE	reported	igd	0.1269	0.0257821448947038	77.2232806127479
1884	1.41906e-14	6	31122500	2920	-0.3127	0.04043	ebi-a-GCST90002119	rs130065	A	G	0.1642	CD8 on CD28+ CD45RA+ CD8+ T cell || id:ebi-a-GCST90002119	TRUE	reported	igd	0.1642	0.0268386877565688	80.4751379739165
1885	1.18495e-11	2	87056480	2920	-0.2188	0.03213	ebi-a-GCST90002120	rs7425430	G	A	0.2317	CD8 on CD28- CD8+ T cell || id:ebi-a-GCST90002120	TRUE	reported	igd	0.2317	0.0170443913753568	50.5979452143127
1886	1.23509e-11	6	29930939	2920	0.23	0.03381	ebi-a-GCST90002120	rs56262516	A	G	0.2757	CD8 on CD28- CD8+ T cell || id:ebi-a-GCST90002120	TRUE	reported	igd	0.2757	0.0211272	62.9796037054197
1887	4.30903e-09	6	31071758	2920	0.1763	0.02994	ebi-a-GCST90002120	rs9263601	C	T	0.4483	CD8 on CD28- CD8+ T cell || id:ebi-a-GCST90002120	TRUE	reported	igd	0.4483	0.0153746891232318	45.5638732480292
1888	1.79597e-15	2	87055981	2915	-0.2551	0.03189	ebi-a-GCST90002121	rs72847706	C	T	0.228	CD8 on CD39+ CD8+ T cell || id:ebi-a-GCST90002121	TRUE	reported	igd	0.228	0.02290883795232	68.2980744757281
1889	5.34195e-09	6	31761201	2915	-0.2802	0.04787	ebi-a-GCST90002121	rs111359007	A	T	0.1015	CD8 on CD39+ CD8+ T cell || id:ebi-a-GCST90002121	TRUE	reported	igd	0.1015	0.01432024279182	42.3209130019308
1890	8.08165e-12	6	30285121	2915	0.1925	0.02804	ebi-a-GCST90002121	rs9357097	T	C	0.4762	CD8 on CD39+ CD8+ T cell || id:ebi-a-GCST90002121	TRUE	reported	igd	0.4762	0.0184861447155	54.8643702443126
1891	7.21274e-11	6	31138472	2915	-0.2839	0.04341	ebi-a-GCST90002121	rs17197199	T	C	0.1266	CD8 on CD39+ CD8+ T cell || id:ebi-a-GCST90002121	TRUE	reported	igd	0.1266	0.0178241026235448	52.8638618409153
1892	7.57356e-11	10	97403248	2915	0.4352	0.06661	ebi-a-GCST90002121	rs117519014	A	C	0.0427	CD8 on CD39+ CD8+ T cell || id:ebi-a-GCST90002121	TRUE	reported	igd	0.0427	0.0154840192647168	45.8143
